# Supplementary material for: The Rice GLYCINE-RICH PROTEIN 3 Confers Drought Tolerance by Regulating mRNA Stability of ROS Scavenging-Related Genes
Source: Rice (N Y). 2021 Mar 19;14:31. doi: 10.1186/s12284-021-00473-0 (PMC7979854; doi:10.1186/s12284-021-00473-0)
Supplement: Supplementary file 1 — Additional file 1: Table S1. List of primers used in this study [file 12284_2021_473_MOESM1_ESM.xlsx]

## Sheet: Sheet1
Table S1. List of primers used in this study
		Primer Sequence
Gene	Purpose	Forward			Reverse
OsGRP3	CDS		5'-CACCATGGCGGCGCCGGATGTCGA-3'			5'-TCAGTTCCTCCAGTTCCCGC-3'
	CDS without Stop codon		5'-CACCATGGCGGCGCCGGATGTCGA-3'			5'-GTTCCTCCAGTTCCCGCCGG-3'
Osgrp3	fragment for KD construct		5'-GGAACTGGAGGAACTGATTG-3'			5'-GGTAACATCACGGACGAAGA-3'
OsGRP3	Promoter isolation		5'-GATGTGGCATGCTTGTATGG-3'			5'-GGAACCGAACCGAGGAGGAA-3'
OsDCP1-1	CDS without Stop codon		5'-TTGCTCCGTGGATCCTCGTGGCGCACGGCGGCGGCGGG-3'			5'-AAAGCGGCCGCAAATTCCTTTCACAATCTCCCGGT-3'
OsDCP1-2	CDS without Stop codon		5'-TTGCTCCGTGGATCCTCGATGCGGCCGCCGGCGCCGGC-3'			5'-AAAGCGGCCGCAAATCGCATGTGCATTCTGTAACT-3'
OsPABP8	CDS without Stop codon		5'-TTGCTCCGTGGATCCTCGATGGCGGCGGCGGCGGCGCA-3'			5'-AAAGCGGCCGCAAATGGAGGAAACGACGCCGTCAT-3'
GFP	CDS		5'-CAGCACGACTTCTTCAAGTCC-3'			5'-CTTCAGCTCGATGCGGTTCAC-3'
RFP	CDS		5'-ATGGTGAGCAAGGGCGAGGA-3'			5'-CTACTTGTACAGCTCGTCCA-3'
NP	qRT-PCR		5'-CTGAAGCTTTGCTTTGGCGT-3'			5'-GAGCTCACGCTTGGATTGGA-3'
OsGRP3	qRT-PCR		5'-TCGTGGCCAGTTATCCTTAG-3'			5'-GGTAACATCACGGACGAAGA-3'
FX1	qRT-PCR		5'-TGCTTGCCTTTGCCAATTCC-3'			5'-TCTGGTAGCCAGAGGGTCTC-3'
LEA17	qRT-PCR		5'-AGATGTGATCCCCCATGAGC-3'			5'-ACCAGAAGGAACATACACGGT-3'
PR5	qRT-PCR		5'-CCAAGTCGTCTTCTGCCCAT-3'			5'-ATAGCAGCCAGCTAATGCGT-3'
PR1	qRT-PCR		5'-TGGCCTCACTCTCTCTGCTT-3'			5'-TCTTTTATTCGAACGACAACGTACA-3'
PRX1	qRT-PCR		5'-TGCTTACCAAGAGCGCTGAA-3'			5'-TGATCCAGTCAGAGGCGAGA-3'
MT1d	qRT-PCR		5'-CCAGTGTGATGGCTCATGC-3'			5'-ACATGGATTTCCAGCCACGAT-3'
CCD1	qRT-PCR		5'-CTCTCTTCAACCACGCCTGT-3'			5'-AGCTCCTTGAAACGAGGTGG-3'
DOPA	qRT-PCR		5'-GCCGCATGCAAAGAGTGAAA-3'			5'-CAAGACACGGCCGTTAGGAA-3'
LRR	qRT-PCR		5'-CAGGGTAACCAGTTCGGGTC-3'			5'-ACCTGAAGGAGCTGATGCAC-3'
LOX	qRT-PCR		5'-GGCTCAGAGTTGCAGACGAC-3'			5'-CCACCAGGAGAAACCACACG-3'
CH	qRT-PCR		5'-CGCTTACCATAGCTGCCTCA-3'			5'-CTCCCGGTTTTCAGGCTCAT-3'
SAM1	qRT-PCR		5'-ATGAGACCGTGACCAACGAC-3'			5'-ATCTCCATGAGGTCCACCGA-3'
OsUbi1	qRT-PCR		5'-ATGGAGCTGCTGCTGTTCTA-3'			5'-TTCTTCCATGCTGCTCTACC-3'
