# Supplementary material for: The Rice GLYCINE-RICH PROTEIN 3 Confers Drought Tolerance by Regulating mRNA Stability of ROS Scavenging-Related Genes
Source: Rice (N Y). 2021 Mar 19;14:31. doi: 10.1186/s12284-021-00473-0 (PMC7979854; doi:10.1186/s12284-021-00473-0)
Supplement: Supplementary file 2 — Additional file 2: Table S2. List of up- and down-regulated genes in OsGRP3OE transgenic plants compared to non-transgenic plants [file 12284_2021_473_MOESM2_ESM.xlsx]

## Sheet: Sheet1
Table S2. List of up- and down-regulated genes in OsGRP3OE transgenic plants compared to non-transgenic plants
transcript	Gene_ID	Description	GRP4-OE-L/Nakding-L.fc	GRP4-OE-L/Nakding-L.volume	GRP4-OE-L/Nakding-L.fc.sd	Nakding-L.mean	GRP4-OE-L.mean	Nakding-L.sd	GRP4-OE-L.sd	GRP4-OE-L/Nakding-L.stat_results	GRP4-OE-L/Nakding-L.raw.pval	GRP4-OE-L/Nakding-L.bh.pval	N_GRP4-OE-L-1	N_GRP4-OE-L-2	N_Nakding-L-1	N_Nakding-L-2	FPKM_GRP4-OE-L-1	FPKM_GRP4-OE-L-2	FPKM_Nakding-L-1	FPKM_Nakding-L-2
Os09t0449650-00	Os09g0449650	Conserved hypothetical protein.	24.9312	1.34229	0.234771	0.360333	5.00022	0.0179005	0.234088	27.9497	0.0219482	0.309619	5.16574	4.83469	0.347676	0.372991	47.9645	34.3318	0.196612	0.126752
Os09t0358000-00	Os09g0358000	Similar to OsD305.	21.9888	1.41286	0.223064	0.409999	4.86869	0.207226	0.0825525	28.2678	0.00874396	0.2886	4.92707	4.81032	0.263468	0.556531	40.8782	31.7486	0.205785	0.211866
Os10t0485400-01	Os10g0485400	Hypothetical gene.	18.8168	1.21036	0.54352	0.321583	4.55553	0.320462	0.438997	11.0165	0.0110271	0.29418	4.86595	4.24511	0.0949819	0.548184	41.4554	16.8161	0.040448	0.041757
Os07t0122000-01	Os07g0122000	Protein of unknown function DUF1719, Oryza sativa family protein.	15.5492	2.16578	0.130774	0.954649	4.91342	0.0753087	0.106913	42.8109	0.00103316	0.265293	4.83782	4.98901	1.0079	0.901398	26.412	37.5062	0.545191	0.677018
Os05t0563300-01	Os05g0563300	Conserved hypothetical protein.	12.3308	3.91113	0.15516	2.49843	6.12262	0.124315	0.0928463	33.0329	0.00140413	0.265293	6.05697	6.18827	2.58633	2.41052	97.5748	74.9838	5.3993	3.1862
Os01t0672600-01	Os01g0672600	Non-protein coding transcript.	9.23677	1.43923	0.286961	0.55112	3.75851	0.212148	0.193235	15.8068	0.00412584	0.278806	3.89515	3.62187	0.401109	0.701132	17.4097	10.1721	0.311473	0.159056
Os11t0134300-01	Os11g0134300	Similar to Serine/threonine kinase.OsCIPK33	7.74471	3.70342	0.141276	2.51034	5.46355	0.0986198	0.101159	29.5625	0.00114632	0.265293	5.39202	5.53508	2.58007	2.4406	48.1295	55.9937	4.55132	4.2962
Os07t0559000-01	Os07g0559000	Non-protein coding transcript.	7.329	2.46456	0.0478258	1.416	4.28961	0.0442256	0.0182047	84.9731	0.00191004	0.265293	4.27674	4.30249	1.38472	1.44727	30.1192	11.3213	2.34354	0.343232
Os04t0635650-00	Os04g0635650	Non-protein coding transcript.	7.26179	2.11867	0.153193	1.12603	3.98635	0.0254657	0.151061	26.4054	0.0202509	0.305328	4.09317	3.87954	1.10802	1.14403	16.514	11.1719	0.881478	0.450445
Os05t0281400-01	Os05g0281400	Protein of unknown function DUF810 domain containing protein.	6.95824	0.982104	0.207102	0.310241	3.10896	0.0400575	0.203191	19.1113	0.0269187	0.317021	3.25264	2.96529	0.281916	0.338566	8.29975	7.80603	0.083557	0.13811
Os11t0615700-01	Os11g0615700	Proteasome subunit alpha type 5 (EC 3.4.25.1) (20S proteasome alpha subunit E) (20S proteasome subunit alpha-5).	6.69239	0.483978	0.0518071	0.0829024	2.82542	0.00199958	0.0517685	74.8644	0.0083992	0.2886	2.86203	2.78882	0.0814885	0.0843163	5.91115	7.74705	1.5e-05	1.6e-05
Os01t0117300-00	Os01g0117300	Similar to Receptor kinase LRK10.	5.49771	1.30358	0.127773	0.562447	3.02128	0.124478	0.028827	27.2148	0.0168256	0.304435	3.04166	3.00089	0.650466	0.474427	7.11204	8.4438	0.494367	0.306681
Os11t0518900-01	Os11g0518900	Conserved hypothetical protein.	5.47214	1.55255	0.165574	0.752232	3.20434	0.00774076	0.165393	20.9441	0.0299964	0.319297	3.08739	3.32129	0.746758	0.757705	6.48042	11.9958	0.48225	0.782014
Os01t0115600-01	Os01g0115600	Similar to LRK14.	5.28242	2.69903	0.164861	1.75342	4.15462	0.0594672	0.153763	20.598	0.0138377	0.299095	4.04589	4.26334	1.71137	1.79547	13.6338	24.2022	1.68726	2.90483
Os12t0555200-01	Os12g0555200	Similar to Probenazole-inducible protein PBZ1. OsPR10b	5.27826	4.51675	0.21057	3.47342	5.87348	0.188487	0.0938748	16.1191	0.0125347	0.297224	5.8071	5.93986	3.6067	3.34014	65.5444	69.792	11.0857	8.4199
Os12t0628600-01	Os12g0628600	Similar to Thaumatin-like pathogenesis-related protein 3 precursor. PR5	5.12678	7.07152	0.0756503	5.99011	8.34817	0.0705745	0.0272436	44.0816	0.00519946	0.278806	8.3289	8.36743	6.04002	5.94021	577.937	400.338	89.4172	50.5506
Os02t0618200-01	Os02g0618200	Signal transduction response regulator, receiver region domain containing protein. OsTOC1	5.09787	3.29566	0.154655	2.32389	4.67378	0.00696039	0.154498	21.4882	0.0292617	0.31769	4.56454	4.78303	2.31897	2.32881	21.9278	35.2471	3.32407	4.61062
Os12t0555000-01	Os12g0555000	Similar to Probenazole-inducible protein PBZ1.OsPR10a	4.8222	5.77505	0.0701129	4.75065	7.02034	0.0639269	0.0287952	45.7809	0.00353444	0.275054	6.99998	7.0407	4.79585	4.70545	173.873	132.564	28.8321	19.3359
Os10t0419400-01	Os10g0419400	Similar to SIPL.	4.81133	1.46669	0.269305	0.720253	2.98669	0.187801	0.193017	11.9019	0.0070048	0.2886	3.12317	2.85021	0.587457	0.853049	7.62218	5.55389	0.38667	0.399248
Os08t0331800-01	Os08g0331800	Conserved hypothetical protein.	4.49798	2.19208	0.154639	1.3611	3.53038	0.10819	0.11049	19.8386	0.00253644	0.272654	3.60851	3.45225	1.2846	1.4376	12.4927	9.50571	1.37021	1.33599
Os05t0211100-01	Os05g0211100	Similar to Cytochrome P450-like protein.	4.32876	2.19547	0.138206	1.37967	3.49363	0.098843	0.0965967	21.6314	0.00213577	0.265293	3.56193	3.42532	1.44957	1.30978	11.6239	11.2577	1.6508	1.50676
Os07t0429700-01	Os07g0429700	Similar to Thionin-like peptide.	4.28206	5.11776	0.222049	4.17504	6.27334	0.192	0.111542	13.364	0.0122871	0.295441	6.19447	6.35222	4.03927	4.3108	79.7456	77.3893	14.2033	14.7218
Os02t0719600-01	Os02g0719600	SAM dependent carboxyl methyltransferase family protein. JASMONIC ACID CARBOXY METHYL TRANSFERASE 2	4.23235	3.86286	0.0386756	2.95987	5.04133	0.0231308	0.0309963	76.1107	0.000300665	0.265293	5.01941	5.06325	2.97623	2.94352	36.9337	40.5341	6.94886	7.3571
Os04t0635100-00	Os04g0635100	Similar to H0315F07.12 protein.	4.10235	2.88824	0.100567	2.04424	4.08069	0.0115382	0.0999033	28.6373	0.0204287	0.30651	4.15133	4.01005	2.03608	2.0524	22.2285	10.7581	3.70112	1.69127
Os10t0472900-01	Os10g0472900	Thiolase-like, subgroup domain containing protein.	4.08319	3.37784	0.0900985	2.51215	4.54185	0.0122183	0.0892662	31.8587	0.0176823	0.304435	4.47873	4.60497	2.52079	2.50351	18.696	32.0747	3.60777	5.71957
Os11t0233400-01	Os11g0233400	Similar to cDNA clone:J033099F01, full insert sequence.	4.01559	3.67797	0.209922	2.80942	4.81503	0.0628267	0.2003	13.5115	0.029734	0.31871	4.6734	4.95667	2.85385	2.765	30.8834	27.8709	7.38491	4.39461
Os08t0410950-00	Os08g0410950	Hypothetical conserved gene.	3.99372	0.605247	0.460876	0.169062	2.1668	0.216004	0.407122	6.13012	0.0472303	0.328565	2.45468	1.87892	0.0163242	0.321801	4.89931	2.68752	0.020291	0.062964
Os02t0618100-01	Os02g0618100	Similar to Glutaredoxin-C4, chloroplastic.	3.83644	4.37378	0.0457887	3.51014	5.44991	0.0146822	0.043371	59.911	0.00446854	0.278806	5.41924	5.48058	3.52052	3.49976	56.324	41.8262	12.5602	8.50401
Os01t0713200-01	Os01g0713200	Similar to Beta-glucanase.	3.76239	4.48845	0.172656	3.63327	5.54492	0.165967	0.0475928	15.6582	0.0269509	0.317021	5.57857	5.51126	3.75062	3.51591	39.531	48.2896	9.23809	9.57736
Os05t0407100-01	Os05g0407100	Four F5 protein family protein.	3.75969	2.3249	0.0975827	1.55821	3.46883	0.0964305	0.0149515	27.6895	0.0197885	0.305221	3.45826	3.4794	1.6264	1.49003	11.3517	8.99527	2.28077	1.17101
Os03t0141100-01	Os03g0141100	Myb/SANT-like domain domain containing protein.	3.71598	0.862371	0.0138256	0.333851	2.2276	0.00392355	0.0132572	193.71	0.00137372	0.265293	2.21822	2.23697	0.336625	0.331076	3.23479	4.38248	0.193224	0.173935
Os06t0543601-01	Os06g0543601	Protein of unknown function DUF3778 domain containing protein.	3.70047	2.96082	0.0398567	2.16376	4.05147	0.0278992	0.0284638	66.9806	0.000223457	0.265293	4.03135	4.0716	2.14403	2.18349	18.4534	15.8227	3.79518	3.1276
Os01t0382000-01	Os01g0382000	Similar to Pathogenesis-related protein PRB1-2 precursor.PR1B	3.68609	6.35391	0.0933431	5.48217	7.36427	0.0431804	0.082755	28.515	0.00484986	0.278806	7.42278	7.30575	5.51271	5.45164	290.067	214.584	63.5239	44.8815
Os07t0539900-01	Os07g0539900	Similar to Beta-1,3-glucanase-like protein.	3.59456	2.93775	0.0956434	2.1564	4.00222	0.0675398	0.0677203	27.2928	0.00133982	0.265293	3.95433	4.05011	2.20416	2.10865	11.1116	17.8708	2.43834	3.45436
Os10t0542900-01	Os10g0542900	Similar to chitinase.	3.58814	5.72761	0.0534383	4.87967	6.7229	0.0369306	0.0386237	48.7802	0.000425468	0.265293	6.75022	6.69559	4.90578	4.85355	170.032	100.458	37.9921	21.9757
Os07t0486000-01	Os07g0486000	Similar to MSH4.	3.56168	0.808003	0.261802	0.305374	2.13793	0.188082	0.182114	9.89919	0.0100857	0.293972	2.00916	2.2667	0.438368	0.17238	2.00754	5.40556	0.113656	0.17655
Os03t0226200-01	Os03g0226200	Non-symbiotic hemoglobin 2 (rHb2) (ORYsa GLB1b).	3.54568	2.3921	0.106427	1.6474	3.47346	0.0649078	0.0843423	24.265	0.00232118	0.266251	3.5331	3.41382	1.6015	1.69329	13.2787	8.24129	2.45884	1.53971
Os05t0208600-00	Os05g0208600	Myb/SANT-like domain domain containing protein.	3.54182	0.809036	0.0234379	0.307071	2.13156	0.00836553	0.0218941	110.087	0.00163445	0.265293	2.14704	2.11608	0.301155	0.312986	3.14766	3.81587	0.193224	0.129526
Os09t0357400-00	Os09g0357400	Disease resistance protein domain containing protein.	3.53977	1.14409	0.0330002	0.551176	2.37483	0.0172745	0.0281177	78.1521	0.000586895	0.265293	2.35495	2.39471	0.563391	0.538961	3.35742	4.49075	0.316808	0.245876
Os06t0579100-01	Os06g0579100	Conserved hypothetical protein.	3.52758	4.10333	0.15003	3.29355	5.11223	0.147114	0.0294377	17.1432	0.0300718	0.319297	5.13304	5.09141	3.39757	3.18952	29.5365	34.9733	7.47033	7.43416
Os04t0178300-01	Os04g0178300	Similar to Isoform 3 of Syn-copalyl diphosphate synthase.Fungal non-host disease resistance	3.50498	2.09682	0.265993	1.37896	3.18837	0.185573	0.190566	9.6201	0.0106578	0.29418	3.32312	3.05362	1.24774	1.51018	13.0451	5.51592	1.9146	1.07848
Os05t0381400-01	Os05g0381400	Similar to ABA induced plasma membrane protein PM 19. stress toleracne through ABA-dependent	3.46361	2.16157	0.21432	1.44383	3.23611	0.105761	0.186407	11.8266	0.0156117	0.302772	3.36792	3.1043	1.51862	1.36905	11.9528	7.167	2.25387	1.22679
Os03t0797400-01	Os03g0797400	Similar to Indole-3-glycerol phosphate lyase.	3.451	4.72821	0.0558819	3.91839	5.70541	0.0085896	0.0552178	45.2243	0.0118238	0.294255	5.66636	5.74445	3.92447	3.91232	58.7997	69.9574	15.0366	15.8515
Os11t0592000-01	Os11g0592000	Similar to Barwin.OsPR4c	3.43275	5.15451	0.0261737	4.34104	6.12041	0.0161584	0.0205905	96.1423	0.000164716	0.265293	6.10585	6.13497	4.35247	4.32961	85.1309	79.7027	21.1728	18.2333
Os04t0142400-01	Os04g0142400	Conserved hypothetical protein.	3.42819	4.64586	0.154885	3.84138	5.61883	0.0470443	0.147567	16.2294	0.0235353	0.312038	5.51448	5.72317	3.87464	3.80811	51.7521	53.3698	14.6786	11.0849
Os04t0179200-01	Os04g0179200	Similar to Stem secoisolariciresinol dehydrogenase (Fragment).	3.40694	1.49387	0.206072	0.851713	2.62019	0.0339018	0.203264	12.1366	0.0460811	0.327458	2.76392	2.47646	0.827741	0.875686	6.13891	4.67885	0.797858	0.665194
Os07t0110000-01	Os07g0110000	Conserved hypothetical protein.	3.38228	3.46173	0.0428991	2.69259	4.45058	0.0117359	0.0412626	57.9542	0.00594886	0.278806	4.42141	4.47976	2.70088	2.68429	20.4332	21.2649	4.98605	4.78587
Os05t0312600-01	Os05g0312600	EF-Hand type domain containing protein.	3.38184	2.16386	0.273778	1.45664	3.21445	0.253564	0.103245	9.08005	0.0375252	0.321134	3.28745	3.14144	1.63594	1.27735	10.328	7.44576	2.41327	1.0488
Os07t0251200-01	Os07g0251200	Conserved hypothetical protein.	3.33468	2.15912	0.150631	1.45858	3.19613	0.0171849	0.149648	16.3131	0.0364005	0.321134	3.30194	3.09031	1.44643	1.47073	9.40738	5.71238	1.73088	0.953634
Os09t0424401-00	Os09g0424401	Hypothetical gene.	3.27424	4.64904	0.0219915	3.87153	5.58269	0.0219308	0.00163304	110.04	0.00550335	0.278806	5.58154	5.58385	3.85603	3.88704	54.0452	61.9366	13.8423	15.6698
Os04t0117150-00	Os04g0117150	Hypothetical conserved gene.	3.14768	0.694322	0.132624	0.252786	1.90708	0.0670319	0.114437	17.6402	0.0077377	0.2886	1.988	1.82616	0.205387	0.300185	2.87537	2.77709	0.150285	0.096219
Os11t0676500-00	Os11g0676500	Hypothetical conserved gene.	3.03267	0.765349	0.265675	0.307058	1.90765	0.210173	0.162513	8.5201	0.0161953	0.304435	2.02256	1.79273	0.158443	0.455673	2.90198	2.50279	0.071203	0.219863
Os08t0536350-01	Os08g0536350	Non-protein coding transcript.	3.00935	1.13628	0.158614	0.591898	2.18135	0.124519	0.098251	14.1717	0.00608262	0.279167	2.11187	2.25082	0.503849	0.679946	2.96784	3.95011	0.342017	0.449782
Os08t0211750-01	Os08g0211750	Conserved hypothetical protein.	3.00783	0.778771	0.1236	0.318066	1.90679	0.0437201	0.115609	18.1779	0.0167738	0.304435	1.82504	1.98854	0.348981	0.287151	2.05377	3.34338	0.183397	0.062984
Os09t0554200-01	Os09g0554200	Zinc finger, RING/FYVE/PHD-type domain containing protein.	2.99469	0.898212	0.359019	0.405788	1.98819	0.190975	0.304011	6.23328	0.0370483	0.321134	2.20316	1.77323	0.270748	0.540828	4.02608	2.24372	0.259251	0.229479
Os12t0179700-02	Os12g0179700	Domain of unknown function DUF1618 domain containing protein.	2.99465	1.8735	0.484115	1.24251	2.8249	0.32003	0.363246	4.62253	0.0450743	0.326882	3.08176	2.56805	1.01622	1.46881	5.76076	6.30661	0.430279	2.42813
Os02t0571100-01	Os02g0571100	Terpenoid synthase domain containing protein.Defense against both fungal pathogen and bacterial pathogen	2.96	2.97362	0.0894545	2.29213	3.85773	0.0859801	0.0246887	24.751	0.0158191	0.303808	3.87519	3.84027	2.35293	2.23133	15.6205	14.6538	4.43635	3.74373
Os06t0671600-01	Os06g0671600	Beta tubulin, autoregulation binding site domain containing protein.	2.95859	1.93693	0.118392	1.30655	2.87146	0.0174136	0.117105	18.6931	0.0301665	0.319297	2.95427	2.78866	1.29424	1.31886	9.17646	4.70007	2.06289	0.849524
Os11t0590700-01	Os11g0590700	NB-ARC domain containing protein.	2.9534	1.40842	0.0885963	0.829374	2.39175	0.0375291	0.0802551	24.9393	0.00760373	0.2886	2.335	2.4485	0.855911	0.802837	3.34349	5.8846	0.637451	0.943029
Os12t0555500-01	Os12g0555500	OsPR-10aProbenazole-inducible protein PBZ1.	2.91938	7.27623	0.029663	6.54432	8.08999	0.016927	0.0243592	73.6909	0.000409194	0.265293	8.10721	8.07276	6.53236	6.55629	439.556	322.912	130.522	85.4553
Os07t0129300-00	Os07g0129300	Similar to PR1a protein.	2.91708	5.45675	0.120553	4.73887	6.28339	0.0929981	0.076709	18.119	0.00355053	0.275213	6.33763	6.22915	4.80463	4.67311	84.7464	76.9393	25.628	21.2407
Os12t0568500-01	Os12g0568500	Metallothionein-like protein type 1.	2.88687	5.38841	0.196702	4.67766	6.20716	0.0876938	0.176073	10.9965	0.0218949	0.309612	6.33166	6.08266	4.61565	4.73967	120.44	78.3408	30.3186	26.0873
Os08t0246800-01	Os08g0246800	Conserved hypothetical protein.	2.88	2.86505	0.112108	2.20189	3.72796	0.0474054	0.101592	19.251	0.011011	0.29418	3.65612	3.79979	2.16837	2.23541	10.3213	14.3207	2.96234	3.75862
Os08t0167800-01	Os08g0167800	Similar to Sesquiterpene synthase.	2.8521	6.82408	0.222879	6.10982	7.62184	0.189905	0.116667	9.59412	0.018915	0.305221	7.53935	7.70434	5.97554	6.2441	234.279	393.606	70.4111	106.89
Os07t0190000-01	Os07g0190000	Similar to 1-deoxy-D-xylulose 5-phosphate synthase 2 precursor.	2.83604	3.33862	0.0208581	2.67032	4.17419	0.0204839	0.00393355	101.965	0.00451276	0.278806	4.17141	4.17697	2.6848	2.65583	16.8339	21.126	4.99042	6.06212
Os03t0235000-01	Os03g0235000	Similar to Peroxidase.	2.83296	2.35474	0.241022	1.72049	3.2228	0.204475	0.127599	8.81491	0.0211758	0.30651	3.31302	3.13257	1.5759	1.86507	10.5562	6.94705	2.18754	2.14622
Os04t0635201-00	Os04g0635201	Non-protein coding transcript.	2.81839	4.43639	0.080573	3.75147	5.24635	0.0765794	0.0250522	26.2379	0.0128312	0.297224	5.26406	5.22863	3.80562	3.69732	45.2556	27.5031	14.5412	8.02616
Os09t0255400-01	Os09g0255400	Similar to Indole-3-glycerol phosphate synthase, chloroplast precursor (EC 4.1.1.48) (IGPS).	2.78404	1.86182	0.139844	1.26438	2.74156	0.135481	0.0346603	14.9384	0.0308319	0.319297	2.76606	2.71705	1.36018	1.16858	5.60009	6.12933	1.50028	1.21631
Os01t0841700-01	Os01g0841700	Similar to Isoform ERG1b of Elicitor-responsive protein 1.	2.71313	2.82968	0.134726	2.19986	3.63982	0.11852	0.0640636	15.1152	0.0117317	0.294255	3.68512	3.59452	2.28367	2.11605	10.9594	10.1343	3.45811	2.68792
Os02t0738100-01	Os02g0738100	Conserved hypothetical protein.	2.70557	1.38365	0.267432	0.840863	2.2768	0.16862	0.207575	7.59339	0.0189449	0.305221	2.42357	2.13002	0.721631	0.960095	4.24006	3.62835	0.576535	0.923741
Os10t0570200-01	Os10g0570200	Similar to RIR1b protein precursor.	2.69751	3.87549	0.0524164	3.22523	4.65686	0.0247753	0.0461916	38.6258	0.00284146	0.272984	4.62419	4.68952	3.24275	3.20771	26.4528	24.9826	9.03843	7.46747
Os04t0641101-01	Os04g0641101	Non-protein coding transcript.	2.69443	3.686	0.122316	3.03971	4.46969	0.0217524	0.120366	16.5334	0.0324713	0.320079	4.38458	4.5548	3.02433	3.05509	30.4036	17.2868	10.8701	4.86742
Os05t0191500-01	Os05g0191500	Similar to stem 28 kDa glycoprotein.	2.6722	4.39845	0.13725	3.74622	5.16425	0.115614	0.0739649	14.6113	0.00867744	0.2886	5.21655	5.11195	3.82797	3.66447	38.2159	31.5808	13.2948	9.81285
Os12t0466800-01	Os12g0466800	Hypothetical protein.	2.66276	0.421281	0.126352	0.116074	1.529	0.0467692	0.117377	15.8144	0.0186725	0.305221	1.612	1.446	0.0830035	0.149145	1.80425	2.14127	0.037783	0.078031
Os04t0180500-00	Os04g0180500	Hypothetical protein.	2.6382	1.10712	0.126879	0.609957	2.00951	0.0576071	0.113047	15.5997	0.012582	0.297224	2.08945	1.92957	0.569223	0.650692	2.68262	3.43897	0.31984	0.661594
Os11t0549695-01	Os11g0549695	Maf-like protein family protein.	2.62698	2.00164	0.190946	1.42272	2.81612	0.182407	0.056464	10.3201	0.0413663	0.325067	2.85605	2.7762	1.5517	1.29374	6.29512	6.36353	1.95192	1.436
Os08t0137800-01	Os08g0137800	Cupredoxin domain containing protein.	2.62293	0.952174	0.207734	0.483597	1.87478	0.155062	0.138236	9.47088	0.011433	0.294255	1.97252	1.77703	0.373951	0.593243	2.37728	2.60089	0.161329	0.416376
Os11t0236932-01	Os11g0236932	Hypothetical conserved gene.	2.61661	2.92435	0.0975889	2.31169	3.69939	0.0974284	0.00559476	20.1099	0.0310507	0.319297	3.70334	3.69543	2.38058	2.2428	15.0739	10.9209	5.19407	3.0406
Os10t0416500-04	Os10g0416500	Similar to Chitinase 1 precursor (EC 3.2.1.14) (Tulip bulb chitinase-1) (TBC-1). OsPR8	2.60793	4.36281	0.113325	3.72581	5.10871	0.113323	0.000674542	17.2577	0.0368408	0.321134	5.10824	5.10919	3.80594	3.64567	37.2293	31.0819	13.9128	9.51895
Os04t0581000-01	Os04g0581000	Similar to Flavanone 3-hydroxylase (Fragment).	2.58969	2.92444	0.0123573	2.31752	3.6903	0.005401	0.0111145	157.105	0.000488053	0.265293	3.68244	3.69816	2.3137	2.32134	11.4417	13.5847	3.71099	4.22833
Os01t0132000-01	Os01g0132000	Similar to Wound-induced protease inhibitor (WIP1).	2.58627	7.03672	0.070704	6.38458	7.75545	0.0196973	0.0679049	27.42	0.0139043	0.299095	7.70744	7.80347	6.39851	6.37066	297.699	240.494	108.411	69.7099
Os03t0797500-01	Os03g0797500	Similar to Indole-3-glycerol phosphate lyase (Fragment).	2.57201	5.45226	0.0464661	4.81324	6.17613	0.00432137	0.0462647	41.4802	0.0144289	0.299095	6.14342	6.20884	4.81018	4.81629	86.2764	97.3313	30.66	30.3295
Os05t0369900-01	Os05g0369900	Exo70 exocyst complex subunit domain containing protein.	2.56103	1.38775	0.126732	0.866315	2.22304	0.0776472	0.100159	15.1398	0.00553469	0.278806	2.15221	2.29386	0.92122	0.81141	2.64506	5.00321	0.656688	0.899095
Os12t0183100-01	Os12g0183100	Similar to Branched chain alpha-keto acid dehydrogenase E1-alpha subunit (Fragment).	2.54504	4.30211	0.223031	3.68072	5.02841	0.167985	0.14671	8.54556	0.0141642	0.299095	4.92467	5.13215	3.7995	3.56193	12.5019	67.8412	5.36252	18.3654
Os02t0622100-01	Os02g0622100	Similar to Dual specificity kinase 1.rice casein Kinase I	2.54289	3.63292	0.104438	3.02154	4.36801	0.0456794	0.093919	18.2327	0.0109774	0.29418	4.3016	4.43442	2.98924	3.05384	16.6077	24.1084	5.85929	7.83902
Os03t0571700-01	Os03g0571700	Similar to TRANSPARENT TESTA 12 protein.	2.54028	2.31076	0.163073	1.73414	3.07912	0.0806511	0.141733	11.6641	0.0158678	0.303808	3.17934	2.9789	1.67711	1.79117	8.02154	7.36721	2.11412	2.49511
Os04t0639000-01	Os04g0639000	Conserved hypothetical protein.	2.53754	1.74156	0.0707742	1.1949	2.53833	0.051839	0.048184	26.8445	0.00142409	0.265293	2.5724	2.50426	1.15824	1.23155	6.24469	3.9046	1.73271	0.823499
Os11t0514500-01	Os11g0514500	Sorghum bicolor leucine-rich repeat-containing extracellular glycoprotein precursor.	2.535	0.858116	0.159216	0.418316	1.7603	0.156786	0.0277065	11.92	0.0462471	0.327458	1.77989	1.74071	0.307452	0.529181	2.43429	2.27506	0.2739	0.247564
Os06t0142400-01	Os06g0142400	Early nodulin.	2.5283	0.580703	0.360455	0.216856	1.55503	0.263626	0.245823	5.2502	0.034773	0.320912	1.72885	1.3812	0.0304443	0.403268	2.40613	1.59809	0.060605	0.187332
Os09t0439200-01	Os09g0439200	Tify domain containing protein.OsJAZ8	2.50632	4.65394	0.0895209	4.03811	5.36368	0.0336031	0.0829749	20.9408	0.0126096	0.297224	5.30501	5.42235	4.01435	4.06187	40.4733	48.8216	15.2544	16.2001
Os02t0575000-01	Os02g0575000	Conserved hypothetical protein.	2.49912	5.58483	0.00373766	4.96307	6.28449	0.00371809	0.000381921	499.985	0.00112152	0.265293	6.28422	6.28476	4.9657	4.96044	114.647	62.9544	41.6563	20.9484
Os01t0660200-01	Os01g0660200	Acidic class III chitinase OsChib3a precursor (Chitinase) (EC 3.2.1.14).	2.49466	5.63259	0.101837	5.01164	6.33048	0.0629815	0.0800258	18.3148	0.00376664	0.278806	6.38707	6.2739	5.05617	4.9671	80.276	81.7623	28.5546	27.6341
Os03t0803500-01	Os03g0803500	Similar to Prolyl 4-hydroxylase alpha-1 subunit-like protein.	2.48755	1.83917	0.213464	1.29576	2.61049	0.169931	0.129191	8.71015	0.0159047	0.303808	2.70184	2.51913	1.1756	1.41592	5.93787	4.28651	1.31285	1.35671
Os12t0431100-01	Os12g0431100	ATPase, AAA-type, core domain containing protein.	2.47885	2.2769	0.114103	1.71436	3.02403	0.101833	0.0514726	16.2324	0.0120546	0.294255	2.98764	3.06043	1.64235	1.78637	5.7292	9.0493	1.70788	2.87092
Os08t0421500-01	Os08g0421500	Non-protein coding transcript.	2.47507	2.84051	0.140503	2.26103	3.5685	0.0327447	0.136634	13.1601	0.0368878	0.321134	3.47188	3.66511	2.23788	2.28418	11.5064	11.6346	4.35202	3.44535
Os06t0586000-01	Os06g0586000	Conserved hypothetical protein.	2.45583	4.44794	0.0456408	3.8468	5.14301	0.00895413	0.0447539	40.164	0.0120049	0.294255	5.17466	5.11137	3.85313	3.84047	44.7192	25.4339	16.0492	9.22276
Os08t0331000-01	Os08g0331000	Conserved hypothetical protein.	2.45088	2.84754	0.0393507	2.2734	3.56669	0.026772	0.0288399	46.4794	0.000479034	0.265293	3.5463	3.58709	2.25447	2.29233	12.1681	8.86321	4.19982	2.8075
Os08t0178650-00	Os08g0178650	Protein of unknown function wound-induced domain containing protein.	2.45023	2.64947	0.25407	2.08074	3.37366	0.19572	0.162004	7.19668	0.0205711	0.30651	3.48821	3.2591	1.94235	2.21914	12.6646	6.89332	3.26369	2.7726
Os01t0687400-01	Os01g0687400	Similar to Chitinase (EC 3.2.1.14).	2.44257	4.27228	0.0794999	3.67638	4.96478	0.0701945	0.0373225	22.9192	0.00644531	0.282941	4.99117	4.93839	3.72601	3.62674	32.4995	28.2276	12.5285	9.82692
Os03t0734300-01	Os03g0734300	Similar to Proteinase inhibitor type II CEVI57 precursor.	2.41209	6.23443	0.0762021	5.63156	6.90184	0.0430969	0.0628444	23.5748	0.00322273	0.273874	6.8574	6.94628	5.60108	5.66203	203.83	84.7522	77.0956	29.3722
Os12t0183100-03	Os12g0183100	Similar to Branched-chain alpha keto-acid dehydrogenase E1 alpha subunit-like protein.	2.41049	4.26562	0.2166	3.67792	4.94724	0.18951	0.104888	8.28764	0.0282903	0.317021	5.02141	4.87308	3.54391	3.81192	55.1175	16.455	16.4093	7.15201
Os01t0796000-01	Os01g0796000	Conserved hypothetical protein.	2.40481	2.6341	0.0780059	2.07612	3.34205	0.02254	0.0746784	22.9506	0.016462	0.304435	3.39485	3.28924	2.09206	2.06019	9.71985	6.00286	3.32127	1.81847
Os06t0284900-00	Os06g0284900	Hypothetical protein.	2.4045	1.09909	0.294367	0.63541	1.90115	0.185022	0.228951	6.08093	0.0287799	0.317139	2.06304	1.73926	0.504579	0.76624	3.58913	2.16721	0.555189	0.475202
Os03t0663600-00	Os03g0663600	Similar to Pathogenesis-related thaumatin-like protein.	2.40205	4.33816	0.234086	3.75184	5.01611	0.215287	0.0919106	7.63798	0.0447356	0.32666	5.0811	4.95112	3.90407	3.59961	41.5695	25.7873	17.009	8.77657
Os11t0593700-01	Os11g0593700	Cyclin-like F-box domain containing protein.	2.3923	0.837345	0.0633075	0.418196	1.6766	0.012208	0.0621193	28.1112	0.0177975	0.304574	1.72052	1.63267	0.426829	0.409564	1.8717	2.70651	0.246092	0.39792
Os06t0125200-01	Os06g0125200	Protein of unknown function DUF581 family protein.	2.37124	1.05553	0.14953	0.60276	1.8484	0.142784	0.0444043	11.781	0.0352415	0.321134	1.8798	1.817	0.501796	0.703724	2.30462	2.08492	0.33866	0.244887
Os04t0635500-01	Os04g0635500	Similar to Wound induced protein (Fragment).	2.37049	5.45829	0.0976586	4.87109	6.11627	0.0972064	0.00938758	18.0318	0.0335403	0.320458	6.10964	6.12291	4.93982	4.80235	92.4816	54.9191	37.4516	18.6352
Os12t0623600-01	Os12g0623600	Protein of unknown function DUF1637 family protein.	2.3629	4.92437	0.0469225	4.343	5.58356	0.0428936	0.0190225	37.3897	0.00485119	0.278806	5.57011	5.59702	4.37333	4.31267	49.7852	42.9286	19.8822	15.4165
Os11t0213000-01	Os11g0213000	Similar to Protein kinase domain containing protein, expressed.	2.35171	1.08491	0.0590059	0.631159	1.86487	0.044768	0.0384385	29.5687	0.00129085	0.265293	1.83769	1.89205	0.599504	0.662815	2.04334	3.12389	0.367541	0.558446
Os11t0210201-00	Os11g0210201	Conserved hypothetical protein.	2.34688	3.49688	0.091317	2.93524	4.16598	0.0257612	0.0876079	19.0603	0.0209871	0.30651	4.10404	4.22793	2.95346	2.91703	19.4662	13.4532	7.88351	4.45933
Os12t0468000-01	Os12g0468000	ATPase, AAA-type, core domain containing protein.	2.34495	2.17048	0.18137	1.64108	2.87064	0.0462886	0.175363	9.58737	0.0499233	0.330968	2.74664	2.99464	1.60835	1.67381	3.46195	10.6122	1.17041	3.25303
Os12t0629700-01	Os12g0629700	Similar to Thaumatin-like protein precursor.	2.33833	3.29558	0.152001	2.73932	3.9648	0.120254	0.0929687	11.4018	0.00943887	0.2886	4.03054	3.89906	2.82435	2.65429	18.1831	12.3002	6.81409	4.37714
Os02t0570400-01	Os02g0570400	Similar to Ent-kaurene synthase 1A.	2.33279	1.08053	0.1784	0.630302	1.85236	0.0808439	0.15903	9.68754	0.0255107	0.317021	1.73991	1.96481	0.687467	0.573137	1.85335	3.71809	0.496021	0.553871
Os02t0209300-01	Os02g0209300	Hypothetical conserved gene.	2.33198	4.11889	0.0730151	3.55315	4.7747	0.0703182	0.0196612	23.66	0.0170763	0.304435	4.78861	4.7608	3.60287	3.50343	33.0217	19.0973	13.4915	6.90643
Os01t0217500-01	Os01g0217500	ThiJ/PfpI domain containing protein.	2.32745	2.25133	0.162329	1.72297	2.94171	0.097685	0.129648	10.6177	0.0112042	0.29418	3.03339	2.85004	1.79204	1.65389	8.58499	5.69656	3.04345	1.78589
Os06t0246200-00	Os06g0246200	Similar to Formin-like protein 14.	2.31928	1.40717	0.0531497	0.925605	2.13928	0.0199347	0.0492697	32.2936	0.00713823	0.2886	2.17412	2.10444	0.939701	0.91151	2.55377	4.0356	0.599471	1.01495
Os02t0166501-00	Os02g0166501	Hypothetical conserved gene.	2.3192	1.70905	0.323433	1.20677	2.4204	0.228513	0.22889	5.30659	0.0337255	0.320458	2.58225	2.25855	1.04519	1.36836	6.378	2.86775	1.41158	0.989404
Os01t0115533-00	Os01g0115533	Non-protein coding transcript.	2.30779	0.808015	0.176228	0.405112	1.61162	0.121544	0.127606	9.68218	0.0105809	0.29418	1.52139	1.70186	0.491056	0.319167	1.5687	2.81906	0.375474	0.207239
Os11t0686500-01	Os11g0686500	NB-ARC domain containing protein.	2.30491	1.4734	0.119732	0.989418	2.19413	0.110252	0.0466936	14.2294	0.0196624	0.305221	2.22715	2.16111	0.911458	1.06738	3.00851	3.93329	0.627829	1.19603
Os03t0664800-01	Os03g0664800	Acyl-CoA N-acyltransferase domain containing protein.	2.30362	2.20726	0.106731	1.68592	2.88982	0.0293887	0.102605	15.952	0.0264007	0.317021	2.96237	2.81727	1.66514	1.7067	6.80033	5.06283	2.20325	1.64266
Os01t0655500-02	Os01g0655500	Similar to protein kinase domain containing protein.	2.30237	3.64315	0.350278	3.09092	4.29404	0.271159	0.221738	4.85748	0.0430163	0.325268	4.45083	4.13725	3.28266	2.89918	39.3676	11.8695	15.9381	4.17419
Os05t0324700-01	Os05g0324700	Conserved hypothetical protein.	2.30141	2.76282	0.182653	2.22623	3.42875	0.0764234	0.165896	9.31065	0.0311437	0.319302	3.54605	3.31144	2.28027	2.17219	11.3189	7.91057	4.10663	2.82181
Os07t0471300-01	Os07g0471300	Similar to Protein argonaute 18. AGO18	2.29506	2.87119	0.117053	2.3338	3.53233	0.0653579	0.0971074	14.4804	0.00791362	0.2886	3.46366	3.60099	2.28758	2.38001	8.61949	12.4978	3.38878	4.39438
Os08t0205900-01	Os08g0205900	Similar to Viroid RNA-binding protein (Fragment).	2.2845	4.17822	0.0903146	3.62456	4.81644	0.0463264	0.077528	18.6634	0.0067433	0.285549	4.76162	4.87126	3.59181	3.65732	26.5552	32.2741	10.9881	12.153
Os01t0117233-00	Os01g0117233	Non-protein coding transcript.	2.27625	2.07717	0.118432	1.56692	2.75358	0.118428	0.00100044	14.17	0.0448372	0.32666	2.75287	2.75429	1.65066	1.48318	5.37305	6.66606	2.02863	1.97496
Os01t0160800-01	Os01g0160800	Similar to Protein synthesis inhibitor II (EC 3.2.2.22) (Ribosome-inactivating protein II) (rRNA N-glycosidase).	2.27568	2.22208	0.164443	1.70673	2.89303	0.0555218	0.154786	10.2022	0.0369418	0.321134	3.00248	2.78358	1.74599	1.66747	7.47472	6.06325	2.50848	2.14689
Os01t0116650-00	Os01g0116650	Hypothetical protein.	2.26581	2.01568	0.0745512	1.51024	2.69027	0.0509182	0.0544537	22.3847	0.00203401	0.265293	2.65177	2.72878	1.54625	1.47424	4.31865	6.48417	1.60276	1.88324
Os04t0395800-01	Os04g0395800	Tify domain containing protein. JAZ11	2.26139	1.30462	0.209095	0.842647	2.01986	0.174575	0.115083	7.96207	0.0230065	0.311059	2.10123	1.93848	0.96609	0.719204	3.13516	3.0887	0.940778	0.582887
Os10t0527800-01	Os10g0527800	Similar to Tau class GST protein 3.	2.25655	3.20701	0.110493	2.67324	3.84736	0.0575521	0.0943215	15.0276	0.00916922	0.2886	3.91406	3.78067	2.71394	2.63255	17.4112	10.3805	6.75997	3.81197
Os11t0502700-01	Os11g0502700	Glycosyl transferase, family 31 domain containing protein.	2.23466	3.19795	0.0443769	2.6701	3.83015	0.0423537	0.0132469	36.969	0.00898454	0.2886	3.82079	3.83952	2.64015	2.70004	17.0749	10.5247	6.74485	3.88447
Os06t0195800-01	Os06g0195800	Similar to DNAJ heat shock N-terminal domain-containing protein.	2.22408	2.17503	0.117776	1.67356	2.82677	0.107821	0.0473892	13.8473	0.0192904	0.305221	2.86028	2.79326	1.7498	1.59732	8.0151	4.39632	3.29982	1.15001
Os08t0203400-01	Os08g0203400	Protein kinase, core domain containing protein.	2.22134	2.24543	0.0946887	1.74234	2.89378	0.0936203	0.0141839	17.1971	0.0327607	0.320458	2.9038	2.88375	1.80854	1.67614	4.0058	7.23813	1.45242	2.3517
Os09t0417800-01	Os09g0417800	WRKY transcription factor 62.	2.21149	3.75797	0.0776763	3.22882	4.37383	0.0769577	0.0105414	20.8467	0.027438	0.317021	4.38129	4.36638	3.28324	3.1744	22.674	19.374	9.746	7.44831
Os07t0457300-01	Os07g0457300	Protein of unknown function DUF1446 family protein.	2.20477	2.32024	0.0743655	1.81899	2.95961	0.0379547	0.0639506	21.6914	0.00536928	0.278806	2.91439	3.00483	1.79215	1.84582	5.26811	7.82964	1.95485	2.7546
Os03t0114100-01	Os03g0114100	Conserved hypothetical protein.	2.20255	2.63808	0.10354	2.12928	3.26846	0.0780323	0.0680553	15.5595	0.00443087	0.278806	3.31658	3.22033	2.18446	2.0741	11.8063	5.54906	4.80905	1.79966
Os03t0571800-00	Os03g0571800	Hypothetical protein.	2.19672	1.55643	0.201588	1.08905	2.2244	0.182047	0.0865824	7.9649	0.0371478	0.321134	2.16317	2.28562	0.960321	1.21777	2.23197	5.65786	0.494658	2.03668
Os05t0142100-01	Os05g0142100	Conserved hypothetical protein.	2.19414	3.8106	0.0762395	3.2857	4.41936	0.0284627	0.0707272	21.0289	0.012668	0.297224	4.46937	4.36934	3.26557	3.30583	24.886	17.7301	9.77599	7.5851
Os04t0231200-01	Os04g0231200	Hypothetical gene.	2.18841	4.09107	0.13307	3.56495	4.69483	0.0914816	0.0966373	12.008	0.00694007	0.288514	4.6265	4.76317	3.62963	3.50026	30.9603	24.8115	15.0861	8.95354
Os12t0548401-01	Os12g0548401	Similar to Proteinase inhibitor.	2.18709	2.00633	0.301152	1.51973	2.64874	0.244236	0.176184	5.30186	0.0412053	0.325067	2.77332	2.52416	1.69243	1.34703	6.42354	4.8356	2.519	1.46738
Os04t0149400-01	Os04g0149400	Conserved hypothetical protein.	2.1839	5.07447	0.266706	4.5422	5.66911	0.212179	0.161591	5.97545	0.0314889	0.320066	5.55484	5.78337	4.39217	4.69223	36.4697	84.921	15.4336	33.9174
Os07t0526400-01	Os07g0526400	Polyketide synthase, type III domain containing protein.	2.18224	4.06253	0.116224	3.53844	4.66424	0.116153	0.00406652	13.6988	0.0461152	0.327458	4.66712	4.66137	3.62057	3.4563	26.7041	22.7	12.1667	8.7672
Os11t0641200-01	Os11g0641200	Hypothetical conserved gene.	2.18208	2.67973	0.0936587	2.17535	3.30106	0.0544591	0.0761982	16.9977	0.00524427	0.278806	3.24717	3.35494	2.13684	2.21386	7.39944	10.1014	3.03282	3.69038
Os01t0714600-01	Os01g0714600	Similar to cDNA clone:J023088C01, full insert sequence.	2.17649	3.23266	0.019942	2.71998	3.84198	0.00240147	0.0197968	79.5683	0.00707592	0.2886	3.85598	3.82798	2.72167	2.71828	13.3407	11.9867	5.48134	4.69574
Os06t0569500-01	Os06g0569500	Similar to Ent-kaurene oxidase 1 (Fragment).	2.17541	3.70819	0.0697692	3.18969	4.31098	0.0522062	0.0462845	22.7284	0.00207045	0.265293	4.27825	4.34371	3.15278	3.22661	17.9416	23.9553	7.46631	9.79828
Os07t0124100-01	Os07g0124100	Similar to Phytosulfokines 4 precursor.	2.17526	5.46742	0.101505	4.93549	6.05668	0.0833169	0.0579782	15.621	0.00645601	0.282941	6.09767	6.01568	4.9944	4.87658	69.3447	62.2519	29.9489	24.0848
Os01t0126600-01	Os01g0126600	Similar to X1 (Fragment).	2.16769	2.05712	0.0201252	1.5734	2.68956	0.0195468	0.00478995	78.4335	0.00495109	0.278806	2.69295	2.68617	1.55958	1.58722	5.86949	5.2036	2.20412	1.73035
Os01t0787400-01	Os01g0787400	Conserved hypothetical protein.	2.15324	4.87322	0.107552	4.35127	5.45778	0.030936	0.103007	14.5496	0.0282767	0.317021	5.38494	5.53061	4.37314	4.32939	38.2019	56.4486	18.18	20.9144
Os04t0581050-00	Os04g0581050	Hypothetical protein.	2.14408	2.66506	0.120884	2.17107	3.27143	0.0611407	0.104282	12.8731	0.0128079	0.297224	3.19769	3.34517	2.12784	2.21431	6.93128	11.0942	2.94572	4.11527
Os04t0468600-02	Os04g0468600	Heavy metal transport/detoxification protein domain containing protein.	2.13903	5.12738	0.109695	4.60816	5.70511	0.0233047	0.107191	14.1422	0.0357388	0.321134	5.78091	5.62932	4.62463	4.59168	45.563	59.2374	18.9463	25.2038
Os07t0680400-01	Os07g0680400	DNA-binding WRKY domain containing protein. WRKY47 positive regulator of drought tolerance	2.13703	2.36532	0.063507	1.88012	2.97573	0.0338586	0.0537283	24.3977	0.0037874	0.278806	2.93773	3.01372	1.90406	1.85618	5.17101	7.56987	2.11988	2.62835
Os09t0129500-01	Os09g0129500	Conserved hypothetical protein.	2.13487	3.49741	0.11685	2.99287	4.08701	0.068075	0.0949719	13.2423	0.00817316	0.2886	4.15417	4.01986	2.94473	3.041	19.6071	15.5524	7.52149	7.02138
Os12t0247700-01	Os12g0247700	Similar to Jasmonate-induced protein.	2.12981	6.90511	0.0934869	6.38125	7.47198	0.0635281	0.0685856	16.4999	0.0037458	0.278806	7.52047	7.42348	6.42617	6.33633	268.759	269.086	116.812	103.19
Os04t0556400-01	Os04g0556400	Similar to UDP-glycosyltransferase UGT93B9.	2.12753	1.73252	0.024246	1.2715	2.36068	0.00585587	0.0235282	63.5293	0.00617801	0.279959	2.37732	2.34404	1.27564	1.26736	3.72015	4.71905	1.26829	1.58055
Os07t0522500-01	Os07g0522500	Similar to PDR6 ABC transporter.	2.11444	4.11628	0.0930989	3.61143	4.69171	0.0706643	0.0606131	16.4099	0.00407222	0.278806	4.64885	4.73457	3.56146	3.6614	23.5351	27.4343	10.3944	11.5215
Os10t0380100-01	Os10g0380100	Transferase family protein.	2.11188	1.75011	0.0781639	1.29205	2.37058	0.058003	0.0523951	19.5137	0.00274246	0.272984	2.40762	2.33353	1.33306	1.25103	3.83147	3.49855	1.40934	0.943957
Os11t0579800-01	Os11g0579800	Gar1 protein RNA-binding region family protein.	2.10812	2.98804	0.167567	2.49811	3.57407	0.050458	0.159789	9.08078	0.0474159	0.329007	3.68705	3.46108	2.46243	2.53379	12.9334	9.66649	4.77838	4.39475
Os03t0300400-01	Os03g0300400	Pathogen-related protein (JIOsPR10).	2.10482	5.34695	0.0810002	4.83699	5.91068	0.0652638	0.0479757	18.746	0.00413337	0.278806	5.87676	5.9446	4.88314	4.79084	72.7703	54.4679	34.8311	20.7716
Os08t0278900-01	Os08g0278900	MIR domain containing protein.	2.10393	4.12916	0.0134168	3.62733	4.70042	0.0041744	0.0127509	113.11	0.00218335	0.265293	4.6914	4.70943	3.63028	3.62438	26.1966	23.6494	11.891	9.94152
Os02t0275200-02	Os02g0275200	Hypothetical conserved gene.	2.10151	1.73282	0.141385	1.27803	2.34945	0.0931542	0.106358	10.717	0.00911999	0.2886	2.42466	2.27424	1.3439	1.21216	7.49137	1.51954	3.12179	0.012234
Os01t0307686-00	Os01g0307686	Similar to embryonic abundant protein-like.	2.09716	2.52038	0.0847509	2.04215	3.11059	0.0469399	0.0705647	17.8287	0.00565783	0.278806	3.16049	3.0607	2.07535	2.00896	7.31789	8.62645	2.99201	3.47132
Os07t0532866-00	Os07g0532866	Hypothetical protein.	2.09644	0.598151	0.031006	0.267845	1.33579	0.0142548	0.027535	48.7098	0.0022169	0.265293	1.31632	1.35526	0.277925	0.257766	1.24707	1.8485	0.199116	0.137134
Os03t0153500-00	Os03g0153500	Similar to FAD binding domain containing protein, expressed.	2.09514	4.09348	0.0462991	3.59458	4.66162	0.0157961	0.0435211	32.5931	0.00850115	0.2886	4.6924	4.63085	3.58341	3.60575	33.0181	20.4745	14.4512	9.01336
Os01t0655500-01	Os01g0655500	Protein kinase, core domain containing protein.	2.09355	7.07043	0.0832705	6.55752	7.62347	0.0743004	0.0375956	18.1034	0.0102413	0.29404	7.59688	7.65005	6.50498	6.61006	212.293	305.086	92.7654	117.326
Os12t0437800-01	Os12g0437800	Similar to MPI. PR6?	2.08933	4.16534	0.0638006	3.6676	4.73063	0.0637887	0.00123397	23.5634	0.0269412	0.317021	4.72976	4.73151	3.62249	3.7127	34.1687	20.4856	14.8679	9.07296
Os03t0335200-01	Os03g0335200	Similar to WRKY1 (WRKY transcription factor 17).	2.08447	1.306	0.0638361	0.879543	1.93923	0.0307807	0.0559249	23.476	0.00571389	0.278806	1.97877	1.89968	0.901308	0.857778	2.75734	3.05691	0.862728	0.803036
Os10t0118000-01	Os10g0118000	Similar to 5-pentadecatrienyl resorcinol O-methyltransferase.	2.07527	2.13681	0.0549481	1.67411	2.7274	0.0548987	0.0023295	27.109	0.023212	0.311213	2.72575	2.72905	1.71293	1.63529	5.22673	6.53556	2.1777	2.35732
Os06t0493100-01	Os06g0493100	Conserved hypothetical protein.	2.05667	7.55691	0.0221464	7.05463	8.09494	0.0134481	0.0175957	66.4318	0.00035869	0.265293	8.10739	8.0825	7.04512	7.06414	412.619	348.194	184.681	136.747
Os07t0274700-01	Os07g0274700	HvB12D protein (B12Dg1 protein).	2.05451	5.80431	0.0863653	5.30811	6.3469	0.0852182	0.0140292	17.01	0.0324282	0.320066	6.35682	6.33698	5.36837	5.24785	125.844	66.576	60.4192	27.1524
Os02t0205700-00	Os02g0205700	Hypothetical protein.	2.0429	1.95809	0.243619	1.50945	2.54007	0.176191	0.168246	5.98276	0.0269539	0.317021	2.65904	2.4211	1.63404	1.38487	4.02309	4.6476	1.61859	1.56958
Os03t0802500-01	Os03g0802500	ATPase, AAA-type, core domain containing protein.	2.03691	3.81217	0.115893	3.33337	4.35975	0.0942197	0.0674823	12.5247	0.00904773	0.2886	4.40747	4.31204	3.39999	3.26675	17.8717	18.2583	8.35458	7.84649
Os11t0614400-01	Os11g0614400	Similar to Patatin-like protein 1.	2.03507	2.61431	0.119567	2.15154	3.17662	0.099785	0.0658724	12.1244	0.0111871	0.29418	3.13004	3.2232	2.2221	2.08098	6.56518	8.62487	3.28445	3.09603
Os10t0537800-01	Os10g0537800	Peptidase aspartic, catalytic domain containing protein.	2.03485	2.26532	0.0740465	1.8101	2.83502	0.0158449	0.0723313	19.575	0.0249673	0.31674	2.88617	2.78387	1.79889	1.8213	6.51607	4.99452	2.65755	1.93436
Os07t0614600-01	Os07g0614600	Transmembrane receptor, eukaryota domain containing protein.	2.0339	3.59	0.156411	3.11421	4.13847	0.14305	0.0632541	9.26094	0.0331092	0.320458	4.09374	4.18319	3.21537	3.01306	15.5933	18.3447	8.09604	7.12775
Os03t0180900-01	Os03g0180900	Tify domain containing protein. OsJAZ1	2.03293	4.42436	0.0319386	3.94208	4.96564	0.0317497	0.00346849	45.3223	0.012884	0.297224	4.96809	4.96318	3.91963	3.96453	37.2704	27.1465	17.1699	12.1385
Os06t0133500-00	Os06g0133500	Conserved hypothetical protein.	2.03182	2.24499	0.21108	1.79111	2.81388	0.123581	0.171121	6.85248	0.0262354	0.317021	2.93488	2.69288	1.8785	1.70373	6.20604	5.12167	2.5473	1.95068
Os04t0690800-01	Os04g0690800	22 kDa protein of photosystem II.	2.03026	9.57515	0.0506757	9.07794	10.0996	0.0465521	0.0200231	28.5117	0.00749573	0.2886	10.0854	10.1138	9.11085	9.04502	1696.84	1420.79	854.262	632.73
Os02t0536500-01	Os02g0536500	Similar to H0622F05.5 protein.	2.02979	6.35234	0.0884598	5.86217	6.8835	0.0855733	0.0224133	16.328	0.0274581	0.317021	6.89935	6.86765	5.92268	5.80166	157.967	120.13	74.6639	49.5513
Os01t0793300-01	Os01g0793300	Di-copper centre-containing domain containing protein.	2.02309	4.35998	0.264091	3.88122	4.89779	0.175134	0.197667	5.44372	0.0331522	0.320458	4.75802	5.03756	3.75739	4.00506	23.48	46.6295	11.3076	19.9337
Os01t0117025-00	Os01g0117025	Hypothetical protein.	2.02241	1.21543	0.195157	0.8093	1.82537	0.146465	0.128975	7.36301	0.0187459	0.305221	1.73417	1.91657	0.705734	0.912866	1.72819	3.66529	0.469605	1.12873
Os07t0539950-01	Os07g0539950	Conserved hypothetical protein.	2.01928	1.19543	0.150133	0.791547	1.80539	0.089311	0.120679	9.55013	0.0139768	0.299095	1.89072	1.72006	0.8547	0.728395	2.76561	2.24579	0.919303	0.474755
Os04t0468000-01	Os04g0468000	Similar to OSIGBa0128P10.7 protein.	2.01731	1.47787	0.213868	1.05595	2.06837	0.155799	0.146514	6.69473	0.0218008	0.309604	2.17198	1.96477	0.945779	1.16611	3.99109	2.0613	1.15698	0.650043
Os08t0173600-01	Os08g0173600	Conserved hypothetical protein.	2.01357	2.97316	0.209998	2.51084	3.5206	0.100206	0.184547	6.80013	0.0392795	0.322813	3.39011	3.6511	2.5817	2.43999	11.0986	9.64162	6.26487	3.22515
Os11t0666200-00	Os11g0666200	Similar to Protein kinase domain containing protein.	2.01265	0.943597	0.0633634	0.565472	1.57457	0.028793	0.0564436	22.5221	0.00728363	0.2886	1.61448	1.53466	0.585832	0.545113	1.70022	2.20982	0.428747	0.443514
Os05t0322900-02	Os05g0322900	Similar to WRKY transcription factor 45.	2.00816	4.01245	0.0153467	3.54092	4.54679	0.0153385	0.000503218	92.6919	0.00680406	0.286715	4.54643	4.54714	3.55176	3.53007	23.212	25.915	11.0415	11.4682
Os11t0602500-00	Os11g0602500	Similar to 40S ribosomal protein S9.	2.00448	4.83048	0.0471675	4.35484	5.35807	0.016135	0.0443219	30.0795	0.00936102	0.2886	5.32673	5.38941	4.36625	4.34343	53.9925	33.0382	26.6446	14.3113
Os11t0160400-01	Os11g0160400	Conserved hypothetical protein.	2.00257	1.01943	0.255881	0.634924	1.63678	0.160027	0.199666	5.53708	0.0344298	0.320615	1.77796	1.49559	0.74808	0.521767	2.50925	1.84574	0.777639	0.31577
Os10t0543400-00	Os10g0543400	Chitinase 8.	2.00077	2.26255	0.0836372	1.81692	2.81748	0.0762729	0.0343166	16.9183	0.0140969	0.299095	2.79321	2.84175	1.76299	1.87086	5.27655	7.05747	2.17278	2.92541
Os04t0271700-03	Os04g0271700	UDP-glucuronosyl/UDP-glucosyltransferase family protein.	-2.00081	1.60359	0.260397	2.18011	1.17952	0.194258	0.173408	-5.43418	0.0331389	0.320458	1.30214	1.0569	2.31747	2.04275	1.84537	0.491585	6.04351	2.37592
Os05t0413332-00	Os05g0413332	Hypothetical protein.	-2.00469	3.41615	0.0549731	3.95448	2.9511	0.0361963	0.0413747	-25.8125	0.00163928	0.265293	2.98036	2.92184	3.98007	3.92888	5.98365	5.85894	17.1335	13.7136
Os03t0730500-01	Os03g0730500	Peptidase S10, serine carboxypeptidase family protein.	-2.00588	2.37032	0.0942472	2.92504	1.92081	0.0633143	0.0698128	-15.0689	0.00454848	0.278806	1.87144	1.97017	2.88027	2.96981	1.8907	3.31574	5.99977	8.33401
Os01t0293000-01	Os01g0293000	Similar to S-adenosylmethionine synthetase 1 (EC 2.5.1.6) (Methionine adenosyltransferase 1) (AdoMet synthetase 1) (Fragment).	-2.00753	1.45763	0.155914	2.04459	1.03917	0.140143	0.0683313	-9.11964	0.0296308	0.318686	0.99085	1.08749	2.14369	1.94549	0.735221	0.885504	3.48265	2.83192
Os01t0872600-01	Os01g0872600	TGF-beta receptor, type I/II extracellular region family protein.	-2.01325	4.31149	0.0260735	4.8457	3.83617	0.00835922	0.0246972	-54.7564	0.00499095	0.278806	3.81871	3.85364	4.85161	4.83979	12.5005	11.4445	34.5129	24.9589
Os11t0527300-01	Os11g0527300	FBD domain containing protein.	-2.01583	0.882527	0.0868244	1.52283	0.511452	0.0691188	0.0525458	-16.4735	0.00490044	0.278806	0.474296	0.548607	1.47395	1.5717	0.331483	0.261054	1.89952	1.99368
Os02t0589700-00	Os02g0589700	Lecithin:cholesterol/phospholipid:diacylglycerol acyltransferase domain containing protein.	-2.01655	5.17445	0.0774832	5.70507	4.69318	0.0313092	0.0708758	-18.4689	0.0128974	0.297224	4.7433	4.64306	5.72721	5.68293	16.8623	28.4221	44.5702	66.0654
Os10t0352000-01	Os10g0352000	Conserved hypothetical protein.	-2.02251	2.35742	0.0422915	2.91963	1.90348	0.0210996	0.036652	-33.9796	0.0028312	0.272984	1.9294	1.87756	2.93455	2.90471	2.78575	1.92494	8.41048	5.45362
Os11t0693800-01	Os11g0693800	Similar to ATP-citrate synthase.	-2.02498	3.34264	0.151274	3.89012	2.87221	0.141686	0.0529993	-9.51608	0.0386685	0.322068	2.90969	2.83474	3.78993	3.99031	6.12831	5.11292	15.3336	13.9863
Os12t0290200-01	Os12g0290200	Hypothetical protein.	-2.02656	1.60773	0.104245	2.19605	1.17702	0.0259694	0.100958	-13.8245	0.0335314	0.320458	1.10563	1.2484	2.21441	2.17769	0.990452	1.13578	4.17088	3.48541
Os06t0109100-00	Os06g0109100	Hypothetical conserved gene.	-2.02942	4.12527	0.0979997	4.66727	3.64621	0.0930908	0.0306275	-14.7348	0.0256303	0.317021	3.66787	3.62455	4.7331	4.60145	9.4825	10.8211	27.0843	23.4449
Os07t0486100-01	Os07g0486100	RFT1 domain containing protein.	-2.03184	1.11062	0.0787386	1.73409	0.711308	0.0677048	0.0401975	-18.3701	0.0070244	0.2886	0.682885	0.739732	1.68622	1.78197	0.20226	1.03742	1.48677	3.75921
Os10t0580900-01	Os10g0580900	Conserved hypothetical protein.	-2.03578	3.19216	0.261408	3.74588	2.72029	0.202319	0.165534	-5.54838	0.0337194	0.320458	2.83735	2.60324	3.60282	3.88894	6.25752	3.24629	14.6322	10.1697
Os07t0516500-02	Os07g0516500	Conserved hypothetical protein.	-2.03743	1.87649	0.097181	2.45882	1.43207	0.000573192	0.0971793	-14.9417	0.0425361	0.325067	1.50079	1.36336	2.45842	2.45923	1.20182	1.68691	3.97066	5.40777
Os03t0857600-01	Os03g0857600	Protein of unknown function DUF303, acetylesterase putative domain containing protein.	-2.03754	4.07963	0.14581	4.62522	3.59839	0.0561089	0.134582	-9.95926	0.0323196	0.320066	3.69356	3.50323	4.6649	4.58555	10.2361	8.35235	26.9335	20.0892
Os05t0114000-01	Os05g0114000	Similar to PRLI-interacting factor F (Fragment).	-2.03987	3.98618	0.106994	4.53345	3.50497	0.0304726	0.102563	-13.5941	0.030891	0.319297	3.43245	3.5775	4.51191	4.555	8.16495	11.082	23.8151	23.9973
Os11t0530650-00	Os11g0530650	Hypothetical protein.	-2.04084	7.1048	0.199542	7.63799	6.60882	0.173703	0.098205	-7.294	0.0333808	0.320458	6.67827	6.53938	7.76081	7.51516	75.2847	104.664	198.823	246.357
Os04t0115500-00	Os04g0115500	Zinc finger, C2H2-type domain containing protein.	-2.05507	1.78359	0.285443	2.37733	1.33814	0.226948	0.173126	-5.1486	0.0410335	0.325067	1.46056	1.21572	2.5378	2.21685	1.34615	1.03742	4.8424	3.63588
Os11t0282900-02	Os11g0282900	Hypothetical protein.	-2.05848	2.01258	0.0362603	2.59966	1.55808	0.00448299	0.0359821	-40.6235	0.0140547	0.299095	1.58352	1.53264	2.60283	2.59649	1.22642	2.19199	4.37678	6.22521
Os03t0778100-02	Os03g0778100	Similar to Photosystem-1 F subunit.	-2.06029	4.7529	0.129739	5.30284	4.25999	0.0291022	0.126433	-11.3675	0.0442313	0.32599	4.34939	4.17059	5.32342	5.28226	27.8351	10.4931	72.0164	25.3651
Os07t0687100-01	Os07g0687100	Protein of unknown function DUF341 family protein.	-2.06213	5.39892	0.0948172	5.94617	4.90203	0.0383344	0.0867224	-15.5734	0.0162778	0.304435	4.96335	4.84071	5.97327	5.91906	28.5559	23.067	75.2416	55.8463
Os02t0577100-01	Os02g0577100	Zinc finger, RING/FYVE/PHD-type domain containing protein.	-2.06237	2.90147	0.00496737	3.47023	2.42593	0.00489968	0.00081725	-297.314	0.00157857	0.265293	2.42535	2.4265	3.47369	3.46676	3.81498	3.43065	11.6751	8.80222
Os01t0663300-01	Os01g0663300	Similar to (1-4)-beta-mannan endohydrolase-like protein.	-2.07489	3.33315	0.0628667	3.90099	2.84796	0.0623022	0.00840581	-23.6886	0.0241147	0.314941	2.8539	2.84201	3.85694	3.94505	5.2826	6.3308	15.0737	15.9267
Os12t0601300-01	Os12g0601300	Similar to Auxin-responsive protein (Aux/IAA) (Fragment).	-2.07675	3.0891	0.0519634	3.66092	2.6066	0.0385527	0.0348409	-28.694	0.00128036	0.265293	2.63124	2.58196	3.63366	3.68819	4.50943	4.38483	12.9658	11.4831
Os01t0151400-01	Os01g0151400	Similar to Gamma-glutamyl transferase.	-2.08946	2.22881	0.111593	2.82289	1.75976	0.0747348	0.0828713	-13.4731	0.00569319	0.278806	1.70116	1.81835	2.87573	2.77004	1.71882	2.36248	6.83192	5.82121
Os04t0684100-02	Os04g0684100	Hypothetical conserved gene.	-2.09807	2.06147	0.219968	2.66418	1.59512	0.120952	0.18373	-6.87318	0.0295628	0.318686	1.72503	1.4652	2.7497	2.57865	0.912536	1.81962	3.53327	5.72772
Os03t0854600-01	Os03g0854600	Concanavalin A-like lectin/glucanase domain containing protein.	-2.10712	1.52719	0.335607	2.15669	1.08142	0.246862	0.227357	-4.53109	0.0459866	0.327458	0.920655	1.24219	2.33125	1.98214	0.000117	3.18111	1.83972	6.16949
Os02t0208500-01	Os02g0208500	Conserved hypothetical protein.	-2.10963	7.11066	0.0414057	7.66952	6.59252	0.039595	0.0121107	-36.7847	0.00928923	0.2886	6.58396	6.60109	7.64152	7.69751	108.516	77.8429	288.987	185.304
Os08t0146001-00	Os08g0146001	Hypothetical conserved gene.	-2.10976	1.95463	0.238803	2.566	1.48893	0.187144	0.148337	-6.37856	0.0268425	0.317021	1.59382	1.38404	2.43367	2.69833	0.405492	3.61371	1.65071	11.9685
Os07t0104100-01	Os07g0104100	Similar to Class III peroxidase 97.	-2.1151	1.85513	0.0272893	2.47259	1.39186	0.0270344	0.00372109	-56.0064	0.00983465	0.292435	1.39449	1.38923	2.4917	2.45347	1.47035	1.41223	5.43373	4.52469
Os11t0693900-01	Os11g0693900	Hypothetical conserved gene.	-2.12598	1.64158	0.157134	2.27345	1.18532	0.14562	0.0590415	-9.79318	0.0341573	0.320469	1.14357	1.22707	2.17048	2.37642	1.01272	1.10665	3.86216	4.22185
Os02t0568200-00	Os02g0568200	coleoptile phototropism1	-2.12946	1.76856	0.156195	2.39595	1.30546	0.137848	0.0734482	-9.87348	0.0230133	0.311059	1.3574	1.25352	2.49342	2.29848	1.42676	1.15188	5.60926	3.8645
Os05t0217800-01	Os05g0217800	BURP domain containing protein.	-2.12961	5.24808	0.202521	5.82163	4.73103	0.159293	0.125062	-7.61566	0.0195582	0.305221	4.81947	4.6426	5.93426	5.70899	22.1809	19.3132	64.8357	46.0284
Os02t0522300-01	Os02g0522300	Conserved hypothetical protein.	-2.14241	2.22288	0.173231	2.83944	1.74021	0.0951252	0.144776	-8.97386	0.018873	0.305221	1.84258	1.63783	2.77217	2.9067	2.18981	1.40726	6.30943	5.46662
Os09t0396900-01	Os09g0396900	Vacuolar Iron Transporter 2	-2.14855	1.08865	0.149767	1.77214	0.668776	0.111084	0.100451	-10.4188	0.00940123	0.2886	0.739805	0.597747	1.85069	1.69359	0.411718	0.215996	2.32102	2.13061
Os09t0325700-01	Os09g0325700	PROTEIN PHOSPHATASE 2C-1,	-2.15051	5.28028	0.0723244	5.86143	4.75675	0.0636995	0.034252	-21.6006	0.00687039	0.288273	4.78097	4.73253	5.90647	5.81638	36.4381	19.5959	105.634	46.9474
Os07t0492100-01	Os07g0492100	DNA helicase, UvrD/REP type domain containing protein.	-2.1534	0.361839	0.155842	1.21443	0.10781	0.13505	0.0777694	-10.0422	0.0196649	0.305221	0.162801	0.0528189	1.11893	1.30992	0.007331	0.035366	0.918724	2.13524
Os01t0823100-01	Os01g0823100	Alpha-expansin OsEXPA2.	-2.15524	5.12884	0.0292224	5.71259	4.60475	0.0292208	0.000301621	-53.6141	0.0118631	0.294255	4.60496	4.60453	5.73326	5.69193	16.9614	23.0679	50.8144	55.8033
Os11t0515700-00	Os11g0515700	Non-protein coding transcript.	-2.15612	0.800266	0.130422	1.52766	0.41922	0.111558	0.0675628	-12.0192	0.0134285	0.298609	0.371446	0.466995	1.44877	1.60654	0.16753	0.274037	1.61656	2.31764
Os08t0255500-00	Os08g0255500	Similar to BRASSINOSTEROID INSENSITIVE 1-associated receptor kinase 1.	-2.15958	1.65024	0.068165	2.29656	1.18581	0.0320166	0.060178	-23.0447	0.00638255	0.282577	1.22836	1.14326	2.27392	2.3192	0.918194	1.20463	3.58699	4.64382
Os08t0106000-00	Os08g0106000	Similar to Bx2-like protein.	-2.16014	1.50266	0.121371	2.15763	1.04651	0.0355296	0.116054	-12.9468	0.0319287	0.320066	1.12857	0.964447	2.13251	2.18276	0.884522	1.07359	3.43412	4.44107
Os07t0676600-01	Os07g0676600	Similar to DNA binding protein.	-2.16368	1.59439	0.11713	2.24554	1.13205	0.0257407	0.114267	-13.4441	0.0371596	0.321134	1.21285	1.05125	2.22734	2.26374	1.16852	0.842997	4.13378	3.93524
Os01t0113350-00	Os01g0113350	Hypothetical conserved gene.	-2.16458	0.826585	0.101156	1.55381	0.439722	0.100335	0.0128617	-15.5755	0.0375434	0.321134	0.448817	0.430628	1.48286	1.62475	0.154163	0.351331	1.45821	2.67518
Os01t0952100-00	Os01g0952100	Similar to Germin-like protein subfamily 2 member 4 precursor.	-2.16847	2.98233	0.136382	3.59248	2.47581	0.0845509	0.107011	-11.5794	0.00887718	0.2886	2.55148	2.40014	3.65227	3.5327	4.21789	3.60142	13.3355	9.97135
Os03t0265900-01	Os03g0265900	Conserved hypothetical protein.	-2.16864	3.9846	0.102066	4.58193	3.46514	0.080571	0.0626554	-15.4742	0.00528403	0.278806	3.50944	3.42083	4.52496	4.6389	11.1698	8.17034	30.2931	21.9883
Os06t0202400-01	Os06g0202400	Conserved hypothetical protein.	-2.16931	2.71172	0.098915	3.32728	2.21004	0.084421	0.0515487	-15.9735	0.00827948	0.2886	2.24649	2.17359	3.26759	3.38698	2.80737	2.85783	8.57165	8.723
Os06t0288300-01	Os06g0288300	C-glucosyltransferase, Flavone-C-glycoside synthesis	-2.17899	6.78223	0.145362	7.36729	6.24363	0.0920445	0.112508	-10.9319	0.00944157	0.2886	6.32318	6.16407	7.43237	7.3022	86.2778	54.2583	242.034	134.185
Os06t0710700-01	Os06g0710700	Similar to Benzoyl coenzyme A: benzyl alcohol benzoyl transferase (Benzoyl- CoA:benzyl alcohol/phenylethanol benzoyltransferase).	-2.17928	3.60554	0.23146	4.21099	3.08714	0.104071	0.206744	-6.86668	0.0427022	0.325265	3.23333	2.94095	4.28458	4.1374	8.58688	5.20023	24.7405	14.3814
Os01t0814550-00	Os01g0814550	Non-protein coding transcript.	-2.18062	4.87648	0.131103	5.47117	4.34643	0.0987714	0.0862097	-12.1326	0.00718915	0.2886	4.40739	4.28548	5.54101	5.40133	8.25451	29.9379	24.8547	75.3581
Os10t0432200-01	Os10g0432200	Conserved hypothetical protein.	-2.18414	1.51192	0.145771	2.17706	1.04999	0.0855848	0.118002	-10.9344	0.0112997	0.29418	1.13343	0.966554	2.11654	2.23758	0.599842	1.05046	2.50386	4.648
Os11t0601700-01	Os11g0601700	Helix-loop-helix DNA-binding domain containing protein.	-2.18877	3.61003	0.0893365	4.21905	3.08893	0.0636938	0.0626427	-17.89	0.00311377	0.273874	3.13322	3.04463	4.17401	4.26409	5.74634	6.6054	16.7976	17.9497
Os08t0482500-02	Os08g0482500	Hypothetical protein.	-2.1928	0.912858	0.151305	1.64068	0.507905	0.140458	0.0562568	-10.5878	0.0312961	0.319771	0.468126	0.547685	1.54136	1.74	0.607662	0.000158	2.74706	1.89407
Os01t0823150-00	Os01g0823150	Hypothetical gene.	-2.19291	4.90772	0.215265	5.50672	4.37387	0.17493	0.125453	-7.4424	0.022877	0.311059	4.46258	4.28517	5.63042	5.38303	10.4065	25.1389	31.5527	62.2245
Os04t0340300-01	Os04g0340300	terpene synthase 19	-2.19297	3.072	0.0606434	3.69023	2.55734	0.0250103	0.0552459	-26.4191	0.00750521	0.2886	2.51828	2.59641	3.70792	3.67255	2.60043	5.27692	9.34496	13.2102
Os04t0684100-01	Os04g0684100	Hypothetical conserved gene.	-2.19753	2.93114	0.225915	3.5536	2.41771	0.103638	0.200741	-7.11056	0.0392919	0.322813	2.55966	2.27577	3.48031	3.62688	4.05631	2.26402	10.8745	8.25135
Os03t0859100-01	Os03g0859100	Esterase, SGNH hydrolase-type domain containing protein.	-2.19929	0.443056	0.0800457	1.28929	0.152253	0.028319	0.0748689	-20.0887	0.0147595	0.299095	0.205194	0.0993131	1.30931	1.26926	0.111323	1e-06	1.46754	1.78624
Os07t0603300-01	Os07g0603300	Grain Length on Chromosome 7, grain width QTL on chromosome 7	-2.20096	1.33175	0.16094	2.0173	0.879168	0.0982875	0.127441	-10.001	0.0120834	0.294255	0.969283	0.789053	1.9478	2.0868	0.346845	0.93866	1.83455	4.48809
Os02t0139500-02	Os02g0139500	Similar to Cycloartenol synthase.	-2.20298	0.588539	0.0326442	1.38885	0.249399	0.032295	0.00476149	-49.3636	0.0109835	0.29418	0.252766	0.246032	1.36602	1.41169	0.114206	0.079968	1.48862	1.96465
Os03t0333601-00	Os03g0333601	Non-protein coding transcript.	-2.20909	2.50026	0.112895	3.13652	1.99307	0.0811325	0.0785034	-14.3238	0.00485984	0.278806	1.93756	2.04858	3.19389	3.07915	3.98796	1.46723	15.2891	4.40048
Os04t0686650-00	Os04g0686650	Similar to H0723C07.13 protein.	-2.2116	2.40177	0.156347	3.04162	1.89652	0.103209	0.117441	-10.3577	0.0097159	0.292022	1.97957	1.81348	2.96864	3.1146	1.77657	2.6344	5.59777	8.93299
Os01t0130500-01	Os01g0130500	Similar to Alpha-xylosidase precursor (Fragment).	-2.22567	0.730227	0.0984606	1.50787	0.353632	0.0889652	0.0421864	-16.5786	0.0132039	0.297568	0.323802	0.383463	1.57078	1.44496	0.172423	0.211548	1.97849	1.98344
Os03t0608700-01	Os03g0608700	Similar to 10A19I.15.	-2.2266	2.77843	0.0223899	3.41522	2.26038	0.0154199	0.0162337	-72.9434	0.000191526	0.265293	2.2489	2.27186	3.40432	3.42612	3.20345	3.1898	10.951	9.03368
Os11t0499600-01	Os11g0499600	DRIPPING-WET LEAF 7	-2.2273	1.55039	0.318315	2.23215	1.07686	0.248888	0.198442	-5.13276	0.0396907	0.323055	0.936537	1.21718	2.05616	2.40815	0.145366	2.72465	1.51807	8.50805
Os05t0128100-03	Os05g0128100	Conserved hypothetical protein.	-2.23402	3.16942	0.0492053	3.80185	2.6422	0.0185912	0.0455579	-33.3295	0.00673682	0.285549	2.67442	2.60999	3.7887	3.81499	5.88426	3.08763	18.4605	9.19647
Os08t0375400-01	Os08g0375400	Plant disease resistance response protein family protein.	-2.23877	4.89451	0.190309	5.51027	4.34756	0.144335	0.124036	-8.64026	0.0140524	0.299095	4.43527	4.25986	5.61233	5.40821	25.9	11.7463	80.8991	28.7806
Os01t0162300-01	Os01g0162300	Leucine-rich repeat, plant specific containing protein.	-2.25217	1.58228	0.0516551	2.27285	1.10153	0.0516547	0.000206182	-32.0683	0.0198435	0.305221	1.10168	1.10138	2.30937	2.23632	0.817263	0.816795	3.96229	3.55046
Os02t0744200-01	Os02g0744200	ALPHA-EXPANSIN 5	-2.25797	1.69937	0.0840011	2.38557	1.21055	0.0826293	0.0151188	-19.7823	0.0267137	0.317021	1.19986	1.22124	2.444	2.32714	1.193	0.950286	5.40371	3.69425
Os04t0175600-01	Os04g0175600	Similar to 0-methyltransferase (EC 2.1.1.6) (Fragment).	-2.25898	3.73182	0.1477	4.36567	3.19	0.0771906	0.125924	-11.2569	0.0146085	0.299095	3.27904	3.10096	4.42025	4.31109	6.69072	6.22546	20.9423	17.1682
Os07t0147550-00	Os07g0147550	Similar to Photosystem II 10 kDa polypeptide, chloroplast.	-2.26624	2.31755	0.102571	2.98166	1.80136	0.0869709	0.0543777	-16.2735	0.00761393	0.2886	1.76291	1.83981	2.92016	3.04316	2.45717	1.88591	8.56889	6.34209
Os02t0115801-00	Os02g0115801	Hypothetical gene.	-2.26753	5.18462	0.166584	5.80871	4.62758	0.140694	0.0891929	-10.0271	0.0166408	0.304435	4.56451	4.69065	5.70922	5.90819	22.0906	25.0417	66.0618	67.3293
Os07t0529600-01	Os07g0529600	PATHOGEN-INDUCED DEFENSE-RESPONSIVE PROTEIN 8	-2.26883	4.64831	0.0961341	5.2767	4.09475	0.0397251	0.0875425	-17.3875	0.0133702	0.29844	4.15665	4.03285	5.30479	5.24861	19.52	14.0746	59.8254	36.7796
Os12t0125000-01	Os12g0125000	Myb factor.	-2.27088	0.563961	0.102391	1.40898	0.225731	0.0118476	0.101703	-16.343	0.0362605	0.321134	0.153817	0.297646	1.40061	1.41736	0.031192	0.270182	1.48985	2.28543
Os07t0620300-02	Os07g0620300	Clathrin adaptor, mu subunit domain containing protein.	-2.27403	1.46478	0.240513	2.17275	0.987497	0.157979	0.181353	-6.96927	0.0209758	0.30651	0.859261	1.11573	2.06104	2.28446	2.03019	0.001424	7.54147	1.81639
Os12t0561900-01	Os12g0561900	Similar to UDP-glucoronosyl and UDP-glucosyl transferase family protein, expressed.	-2.28166	2.5962	0.211199	3.25856	2.06848	0.14061	0.157588	-7.96891	0.0159632	0.304435	2.17991	1.95704	3.35798	3.15913	3.35021	2.41714	11.7858	7.52518
Os11t0708000-01	Os11g0708000	Hypothetical protein.	-2.29709	2.89763	0.0651274	3.55898	2.35918	0.0296068	0.0580088	-26.0533	0.00585999	0.278806	2.40019	2.31816	3.53805	3.57992	2.79689	4.53077	9.36187	13.5653
Os04t0623500-02	Os04g0623500	GLYCOLATE OXIDASE 3	-2.29815	2.38799	0.124946	3.06251	1.86203	0.0846585	0.0918939	-13.5876	0.00551521	0.278806	1.92701	1.79706	3.12237	3.00264	2.11016	2.17432	7.70011	7.09842
Os10t0504900-01	Os10g0504900	OsLTP2.9,	-2.31462	0.947405	0.288809	1.7297	0.518921	0.167264	0.235443	-5.92881	0.0345143	0.320734	0.352438	0.685405	1.84797	1.61142	0.274261	0.262292	3.13546	1.74877
Os11t0106700-02	Os11g0106700	Similar to Ferritin 1, chloroplast precursor (EC 1.16.3.1) (ZmFer1).	-2.35738	6.28583	0.0680574	6.93479	5.69761	0.00556438	0.0678295	-25.7083	0.0237552	0.312649	5.74557	5.64964	6.93085	6.93872	42.3082	48.1239	130.513	138.103
Os01t0878900-01	Os01g0878900	Similar to 4,5-DOPA dioxygenase extradiol-like protein.	-2.36058	6.37401	0.0926531	7.02362	5.78448	0.0872873	0.0310731	-18.9137	0.0172718	0.304435	5.80645	5.76251	7.08534	6.9619	52.4487	45.8705	169.832	121.468
Os02t0490500-01	Os02g0490500	UDP-glucuronosyl/UDP-glucosyltransferase family protein.	-2.36076	1.68219	0.131276	2.4123	1.17305	0.0694178	0.11142	-13.3503	0.0106727	0.29418	1.25184	1.09427	2.36322	2.46139	0.553398	1.60903	2.71923	6.59534
Os11t0224900-00	Os11g0224900	Similar to NBS-LRR protein (Fragment).	-2.36542	0.717082	0.156379	1.56968	0.327587	0.0725035	0.138555	-11.2329	0.0195404	0.305221	0.42556	0.229613	1.62095	1.51842	0.019361	0.214771	1.31799	2.67006
Os02t0324400-01	Os02g0324400	FON2 SPARE1, CLV3/ESR-related 202, CLAVATA3/ENDOSPERM SURROUNDING REGION (ESR)-related (CLE) protein 202	-2.37039	2.19357	0.0863461	2.90276	1.65764	0.0861209	0.00623256	-20.3932	0.0302844	0.319297	1.65323	1.66205	2.84187	2.96366	1.84591	1.74452	6.97835	6.50547
Os08t0371200-01	Os08g0371200	Carotenoid oxygenase domain containing protein.	-2.38628	3.77158	0.117019	4.45079	3.19602	0.0745188	0.0902247	-15.1642	0.00498803	0.278806	3.13222	3.25982	4.39809	4.50348	5.92278	8.04966	21.2722	21.7305
Os11t0618700-01	Os11g0618700	Protein of unknown function DUF594 domain containing protein.	-2.40294	1.00686	0.038995	1.82139	0.556594	0.0265342	0.0285753	-45.8698	0.000491636	0.265293	0.536388	0.576799	1.84016	1.80263	0.280559	0.240542	2.45515	2.49421
Os02t0550850-00	Os02g0550850	Hypothetical gene.	-2.40495	1.41573	0.0961359	2.1838	0.917798	0.0563047	0.0779224	-18.6237	0.0043418	0.278806	0.862699	0.972898	2.22362	2.14399	0.555204	0.962734	3.69898	3.93867
Os03t0299200-01	Os03g0299200	Similar to Alcohol dehydrogenase (Fragment).	-2.40635	2.78261	0.0857507	3.48722	2.22037	0.0218107	0.0829305	-20.893	0.0206975	0.30651	2.27901	2.16173	3.50264	3.4718	3.3317	2.63176	12.0335	8.92961
Os11t0505300-01	Os11g0505300	sulfotransferase 1, RSV (Rice stripe virus) resistance quantitative trait locus on chromosome 11	-2.42118	1.3573	0.285772	2.13756	0.861853	0.239013	0.156646	-6.31318	0.0343033	0.320615	0.751088	0.972619	2.30657	1.96856	0.679269	0.497062	5.05902	2.40727
Os05t0477600-02	Os05g0477600	ALPHA-EXPANSIN 4	-2.42504	5.40674	0.0995066	6.08337	4.80536	0.0635117	0.0766018	-18.1634	0.00350591	0.27443	4.85953	4.75119	6.03846	6.12828	40.0723	12.572	124.427	37.3187
Os11t0267000-02	Os11g0267000	Genome uncoupled 4	-2.42808	6.43312	0.0763094	7.10477	5.82496	0.0526888	0.0551998	-23.7183	0.00179224	0.265293	5.86399	5.78593	7.14203	7.06752	28.197	97.0183	95.6616	286.565
Os11t0540100-01	Os11g0540100	Similar to Xaa-Pro aminopeptidase 2 (EC 3.4.11.9).	-2.43989	0.810258	0.0734504	1.67805	0.391237	0.0535332	0.0502907	-24.7764	0.00165764	0.265293	0.355677	0.426798	1.71591	1.6402	0.133456	0.1989	2.07632	2.3538
Os06t0156650-00	Os06g0156650	Hypothetical protein.	-2.47396	3.20408	0.151311	3.92344	2.61661	0.117645	0.0951566	-12.2141	0.00776342	0.2886	2.6839	2.54933	3.84025	4.00662	3.79085	5.72889	12.7116	19.2562
Os07t0601100-01	Os07g0601100	Similar to NADPH HC toxin reductase (Fragment).	-2.4812	1.54955	0.0802756	2.33802	1.02698	0.00756357	0.0799185	-23.0966	0.0261322	0.317021	1.08349	0.970466	2.34337	2.33267	0.887555	0.764925	4.39629	4.21293
Os03t0341600-01	Os03g0341600	Pollen Ole e 1 allergen/extensin domain containing protein.	-2.48622	2.20898	0.245098	2.96158	1.64763	0.185566	0.16012	-7.58148	0.0179878	0.305111	1.76085	1.5344	3.09279	2.83036	1.8693	1.40724	7.79889	5.6872
Os03t0183000-02	Os03g0183000	ETHYLENE RESPONSE FACTOR 62	-2.49239	2.08865	0.189009	2.84884	1.53131	0.1234	0.143167	-9.8581	0.0108753	0.29418	1.63254	1.43008	2.9361	2.76158	1.22497	1.39886	5.63621	5.79472
Os08t0249900-00	Os08g0249900	Similar to Gibberellin 20 oxidase 2.	-2.50035	3.25805	0.347488	3.98551	2.66338	0.282075	0.202931	-5.38083	0.0402766	0.323567	2.51988	2.80687	4.18496	3.78605	3.79864	7.12732	20.0397	15.8371
Os12t0106000-01	Os12g0106000	Similar to Ferritin 1, chloroplast precursor (EC 1.16.3.1) (ZmFer1).	-2.50405	6.3931	0.00918729	7.08943	5.76516	0.000982223	0.00913464	-203.846	0.00277458	0.272984	5.7587	5.77162	7.08873	7.09012	40.6289	54.5055	142.615	154.919
Os01t0962700-01	Os01g0962700	Similar to Peroxidase 12 precursor (EC 1.11.1.7) (Atperox P12) (PRXR6) (ATP4a).	-2.50593	4.3065	0.198191	5.01986	3.69452	0.181019	0.0806961	-9.45717	0.0318397	0.320066	3.75158	3.63745	5.14786	4.89186	10.1502	9.21641	38.0379	25.3138
Os07t0467200-01	Os07g0467200	Similar to Clone ZZD536 mRNA sequence.	-2.50844	4.93214	0.124	5.63995	4.31316	0.0485438	0.114103	-15.132	0.0179809	0.305111	4.39384	4.23248	5.60562	5.67427	24.324	10.914	76.9482	34.1419
Os11t0234300-01	Os11g0234300	Non-protein coding transcript.	-2.51321	1.29485	0.112208	2.12029	0.790759	0.0514331	0.0997261	-16.7567	0.0110457	0.29418	0.720242	0.861276	2.08392	2.15666	0.421101	0.714373	3.19709	3.80649
Os05t0477666-00	Os05g0477666	Hypothetical gene.	-2.53574	4.86005	0.199133	5.57738	4.23498	0.186748	0.0691328	-9.53357	0.0389817	0.322068	4.28386	4.18609	5.70943	5.44533	10.5968	18.3518	41.0776	51.6278
Os01t0842400-01	Os01g0842400	Similar to Laccase (EC 1.10.3.2).	-2.53584	2.18927	0.202786	2.96109	1.61862	0.119988	0.163477	-9.36225	0.0146722	0.299095	1.73422	1.50303	2.87624	3.04593	1.02605	2.73241	4.21469	11.2552
Os11t0150400-01	Os11g0150400	Stress responsive alpha-beta barrel domain containing protein.	-2.53808	3.32744	0.0164899	4.06646	2.72272	0.0106833	0.0125613	-115.242	9.25225e-05	0.265293	2.71384	2.7316	4.0589	4.07401	5.82704	4.71873	21.7855	14.8866
Os05t0408900-03	Os05g0408900	Similar to 1-D-deoxyxylulose 5-phosphate synthase.	-2.5674	4.08646	0.162342	4.82283	3.46252	0.0604214	0.150679	-11.8501	0.0269835	0.317021	3.35598	3.56907	4.78011	4.86556	6.14399	11.6461	24.9481	32.2459
Os02t0115700-01	Os02g0115700	CATALASE A	-2.57166	5.59206	0.152516	6.31477	4.95207	0.11547	0.0996385	-12.6357	0.00672002	0.285549	4.88161	5.02252	6.23312	6.39642	15.7373	52.0389	57.2671	156.015
Os07t0600300-00	Os07g0600300	Protein of unknown function DUF794, plant family protein.	-2.58473	0.823884	0.124021	1.75646	0.38645	0.115946	0.0440221	-15.6222	0.020248	0.305328	0.417578	0.355321	1.83845	1.67448	0.146752	0.282782	2.27303	2.84264
Os07t0635700-00	Os07g0635700	Cytochrome P450 family protein.	-2.59843	1.92558	0.0614988	2.73389	1.35625	0.00950273	0.0607602	-31.6799	0.0171399	0.304435	1.39921	1.31329	2.72717	2.74061	1.1987	1.50153	5.75048	6.55956
Os11t0576400-00	Os11g0576400	Similar to HAT family dimerisation domain containing protein, expressed.	-2.60147	0.509399	0.104112	1.54706	0.167729	0.0559431	0.0878047	-18.7362	0.00575148	0.278806	0.105642	0.229817	1.5075	1.58661	0.022019	0.042425	1.79037	2.31174
Os03t0251350-00	Os03g0251350	OsNF-YC2	-2.61642	4.13004	0.0855915	4.8817	3.49411	0.0700191	0.0492264	-22.9269	0.00318194	0.273874	3.4593	3.52892	4.93121	4.83219	9.96491	8.38533	41.9031	23.715
Os02t0657000-01	Os02g0657000	ETHYLENE RESPONSE FACTOR 35	-2.62009	1.84526	0.113011	2.66655	1.27693	0.110092	0.0255225	-17.3896	0.0275856	0.317021	1.29498	1.25888	2.74439	2.5887	1.38443	0.824682	7.14064	4.25874
Os04t0526800-01	Os04g0526800	GRAM domain containing protein.	-2.62365	4.38762	0.178692	5.13824	3.74666	0.0565453	0.16951	-11.0133	0.0359876	0.321134	3.86652	3.6268	5.09825	5.17822	13.5798	8.11372	44.5307	28.8892
Os01t0270501-00	Os01g0270501	Hypothetical protein.	-2.62623	1.35926	0.31563	2.22382	0.830821	0.250988	0.191383	-6.24146	0.0290737	0.31769	0.695493	0.966149	2.40129	2.04634	0.25216	0.775038	3.61984	3.27334
Os05t0477600-01	Os05g0477600	ALPHA-EXPANSIN 4	-2.64916	3.89258	0.110154	4.65828	3.25275	0.0877484	0.066589	-18.045	0.00415206	0.278806	3.29983	3.20566	4.72033	4.59623	7.08872	6.46512	27.9334	20.1864
Os01t0144200-01	Os01g0144200	Vacuolar import and degradation protein Vid24 domain containing protein.	-2.66363	3.65073	0.203801	4.42519	3.0118	0.0744077	0.189733	-9.80777	0.0353995	0.321134	3.14596	2.87764	4.37258	4.47781	6.63545	4.86289	22.1461	18.8244
Os07t0637700-00	Os07g0637700	Similar to Disease resistance-responsive family protein.	-2.68306	0.752076	0.154182	1.74755	0.323665	0.130695	0.0817964	-13.0604	0.0109681	0.29418	0.381503	0.265826	1.83996	1.65513	0.234819	0.12911	2.79102	2.60471
Os01t0116901-00	Os01g0116901	Hypothetical protein.	-2.68665	0.91826	0.193055	1.87542	0.449607	0.126737	0.145629	-10.4447	0.00964092	0.290538	0.346632	0.552583	1.7858	1.96504	0.13833	0.466743	2.25835	3.6233
Os01t0339500-01	Os01g0339500	Similar to No apical meristem protein.	-2.69904	1.68193	0.0687647	2.5443	1.11185	0.0605849	0.0325277	-29.4597	0.00428942	0.278806	1.08885	1.13485	2.58714	2.50146	0.75824	1.21823	4.96903	5.43226
Os01t0124650-02	Os01g0124650	BOWMAN-BIRK INHIBITOR 2-3	-2.7092	2.19487	0.125131	3.02855	1.59068	0.0304722	0.121364	-16.2505	0.0283793	0.317127	1.6765	1.50486	3.05009	3.007	3.00968	0.611102	12.5776	4.38499
Os01t0849000-02	Os01g0849000	non-specific lipid transfer protein d5	-2.71703	3.67236	0.276046	4.46348	3.02145	0.150644	0.231317	-7.38768	0.0265893	0.317021	3.18502	2.85789	4.57	4.35696	10.7404	3.83471	41.4862	13.9488
Os03t0347900-01	Os03g0347900	Terpenoid synthase domain containing protein.	-2.72294	1.60622	0.0960962	2.48385	1.03868	0.0936956	0.0213451	-21.268	0.022311	0.31072	1.02359	1.05378	2.4176	2.5501	0.669249	1.24794	4.09202	6.23936
Os10t0178500-01	Os10g0178500	UDP-glucuronosyl/UDP-glucosyltransferase family protein.	-2.72767	2.93926	0.245197	3.75091	2.30324	0.214329	0.119099	-8.34968	0.0277974	0.317021	2.38746	2.21902	3.90246	3.59936	3.39694	2.59761	15.7618	9.41495
Os04t0202500-00	Os04g0202500	Similar to H0512B01.12 protein.	-2.73727	0.612126	0.0646252	1.67627	0.223531	0.0525162	0.0376625	-31.7908	0.00167768	0.265293	0.196899	0.250162	1.63914	1.71341	0.037223	0.149562	1.89082	2.93914
Os08t0225100-00	Os08g0225100	Similar to predicted protein.	-2.74745	3.74235	0.0639684	4.54175	3.08365	0.00361618	0.0638661	-32.2356	0.019332	0.305221	3.03849	3.12881	4.53919	4.5443	6.67209	5.55711	29.1156	17.8535
Os06t0156600-01	Os06g0156600	Lipase, GDSL domain containing protein.	-2.75954	3.23001	0.173295	4.04418	2.57975	0.0664781	0.160037	-11.9508	0.025499	0.317021	2.69291	2.46659	4.09119	3.99717	5.21784	4.04291	21.1281	14.8902
Os04t0278000-01	Os04g0278000	Similar to PRLI-interacting factor G (Fragment).	-2.7687	3.31557	0.0702998	4.13058	2.66137	0.0405649	0.0574156	-29.556	0.00199241	0.265293	2.70197	2.62077	4.15926	4.1019	3.5276	5.07907	15.4357	17.6885
Os10t0502400-01	Os10g0502400	Similar to Glutamyl-tRNA reductase 2 (EC 1.2.1.70) (GluTR) (Fragment).	-2.77752	2.89606	0.114655	3.72524	2.25145	0.112914	0.0199031	-18.1786	0.0296067	0.318686	2.26552	2.23737	3.6454	3.80509	1.19488	6.66055	5.88964	24.1287
Os04t0678700-01	Os04g0678700	Similar to Protochlorophyllide reductase (EC 1.3.1.33) (PCR) (NADPH- protochlorophyllide oxidoreductase) (POR) (Fragment).	-2.7943	7.34463	0.079088	8.12318	6.64069	0.0533954	0.0583424	-26.5091	0.00147903	0.265293	6.68195	6.59944	8.16094	8.08543	111.229	101.539	445.955	368.378
Os07t0418600-01	Os07g0418600	Hypothetical protein.	-2.82735	1.07753	0.0606421	2.06242	0.562967	0.0216793	0.0566346	-34.9682	0.00711619	0.2886	0.522921	0.603014	2.07775	2.04709	0.290274	0.310377	3.27131	3.31434
Os07t0599600-02	Os07g0599600	Hypothetical protein.	-2.82769	1.85146	0.166885	2.74734	1.24772	0.163338	0.0342254	-12.7081	0.0407767	0.324879	1.22352	1.27192	2.86284	2.63185	1.20646	1.22218	8.03522	5.2658
Os07t0535200-01	Os07g0535200	Cyclin-like F-box domain containing protein.	-2.82938	0.548224	0.103389	1.67944	0.178958	0.0828952	0.0617876	-20.5244	0.00339644	0.273874	0.135268	0.222648	1.73806	1.62083	0.03714	0.062637	2.27928	2.49063
Os01t0952000-02	Os01g0952000	RmlC-like jelly roll fold domain containing protein.	-2.84273	2.48614	0.0893688	3.35149	1.84422	0.0841259	0.0301597	-23.8518	0.0128083	0.297224	1.82289	1.86554	3.41098	3.29201	2.2021	2.38099	11.8845	8.96567
Os06t0166000-02	Os06g0166000	Similar to F-box domain containing protein.	-2.85763	2.29818	0.244682	3.17719	1.66237	0.091221	0.227041	-8.75536	0.0399309	0.323055	1.82291	1.50183	3.11268	3.24169	1.59112	1.86703	6.53923	10.2703
Os10t0502450-00	Os10g0502450	Hypothetical protein.	-2.87262	7.04653	0.0488899	7.84871	6.32634	0.0487583	0.00358455	-44.0368	0.0139041	0.299095	6.32887	6.3238	7.88319	7.81423	70.6592	71.8531	288.325	259.749
Os07t0597100-01	Os07g0597100	Similar to Saccharopine dehydrogenase.	-2.89	3.63992	0.105232	4.48509	2.95402	0.0459586	0.0946653	-20.5761	0.00925344	0.2886	2.88708	3.02095	4.51758	4.45259	6.78951	4.69045	32.5271	15.8215
Os06t0148200-01	Os06g0148200	Lipase, GDSL domain containing protein.	-2.90424	1.70511	0.0453896	2.63961	1.10145	0.0434207	0.0132234	-47.9247	0.0068277	0.2873	1.1108	1.0921	2.6089	2.67031	0.841344	1.11396	5.25841	6.2663
Os07t0543500-00	Os07g0543500	Armadillo-like helical domain containing protein.	-2.91266	0.51553	0.311589	1.69879	0.156448	0.27495	0.146596	-7.00024	0.0385328	0.322068	0.260106	0.0527888	1.50437	1.8932	0.020064	0.048383	1.39551	3.94532
Os11t0227100-00	Os11g0227100	Similar to NBS-LRR-like protein.	-2.93175	2.32639	0.0865715	3.22824	1.67648	0.0836003	0.0224857	-25.3493	0.0163124	0.304435	1.66058	1.69238	3.16913	3.28736	1.26932	1.89229	7.18939	8.81171
Os05t0382900-01	Os05g0382900	Annexin family protein.	-2.9394	2.29523	0.0849446	3.20118	1.64566	0.0836144	0.0149741	-25.8973	0.0202203	0.305328	1.65625	1.63508	3.14206	3.26031	1.42928	2.21074	7.43688	10.2373
Os08t0338000-01	Os08g0338000	Antihaemostatic protein domain containing protein.	-2.94564	2.97303	0.0502331	3.85276	2.29418	0.0256617	0.0431838	-43.8787	0.00170266	0.265293	2.32472	2.26365	3.83462	3.87091	2.43139	4.20636	11.5504	16.7324
Os12t0571100-01	Os12g0571100	METALLOTHIONEIN I-4C,	-2.9673	5.51022	0.0927983	6.35037	4.78122	0.0886003	0.0275958	-23.9133	0.0151744	0.301258	4.80074	4.76171	6.28772	6.41302	30.3163	21.7697	121.556	83.0764
Os07t0137200-01	Os07g0137200	Conserved hypothetical protein.	-2.98078	3.1311	0.0946983	4.01654	2.44085	0.064356	0.06947	-23.5311	0.00185422	0.265293	2.48998	2.39173	4.06205	3.97104	4.38039	2.90024	20.545	11.9268
Os09t0323500-01	Os09g0323500	Protein of unknown function DUF833 family protein.	-2.99438	0.680714	0.0686613	1.8348	0.252546	0.061802	0.0299146	-32.5897	0.00479731	0.278806	0.231393	0.273699	1.7911	1.8785	0.122749	0.118145	2.47827	3.31052
Os01t0668100-01	Os01g0668100	Similar to Arabinogalactan-like protein.	-3.04198	2.39048	0.303651	3.3241	1.71909	0.14482	0.266891	-7.47514	0.034082	0.320469	1.90781	1.53037	3.4265	3.22169	2.72958	1.26582	13.1797	7.39384
Os08t0460000-01	Os08g0460000	Similar to Germin-like protein 1 precursor.	-3.11083	3.64777	0.212267	4.55715	2.91985	0.164094	0.134649	-10.9084	0.00944528	0.2886	3.01507	2.82464	4.67318	4.44112	5.85324	4.4823	28.0733	17.8121
Os01t0872900-01	Os01g0872900	Protein of unknown function DUF635 family protein.	-3.1586	1.16896	0.0877628	2.26309	0.60381	0.0753481	0.0449997	-26.7378	0.00375918	0.278806	0.57199	0.635629	2.31637	2.20981	0.408871	0.248786	4.58135	3.53183
Os07t0147500-01	Os07g0147500	Similar to Photosystem II 10 kDa polypeptide, chloroplast precursor.	-3.16304	8.97446	0.102847	9.84348	8.18217	0.102797	0.00320849	-22.844	0.0276915	0.317021	8.1799	8.18444	9.77079	9.91617	348.795	258.693	1665.53	1124.6
Os08t0531900-01	Os08g0531900	Similar to MADS box transcription factor-like protein (MADS-box protein AGL72).	-3.21976	2.03458	0.0845881	3.04596	1.35901	0.0151774	0.0832153	-28.2039	0.0183311	0.305221	1.41785	1.30017	3.0567	3.03523	1.58988	1.03863	9.28483	6.90851
Os02t0566000-01	Os02g0566000	Similar to stem-specific protein TSJT1.	-3.22386	2.40884	0.0617476	3.39694	1.70815	0.0512294	0.0344719	-38.6786	0.00142308	0.265293	1.68378	1.73253	3.43317	3.36072	2.30203	1.43451	14.3095	7.4454
Os02t0621100-01	Os02g0621100	Similar to Su(VAR)3-9-related protein 4.	-3.30134	0.569999	0.0455529	1.89454	0.171492	0.038393	0.0245162	-53.493	0.000964702	0.265293	0.188828	0.154156	1.8674	1.92169	0.011049	0.010656	2.33247	3.46423
Os03t0280400-01	Os03g0280400	Similar to plant-specific domain TIGR01589 family protein.	-3.32147	1.39314	0.234101	2.50623	0.774408	0.224318	0.0669682	-10.462	0.0418073	0.325067	0.727055	0.821762	2.66485	2.34762	0.5794	0.657542	6.62787	4.48536
Os05t0137800-01	Os05g0137800	Hypothetical conserved gene.	-3.34046	3.5477	0.164363	4.52284	2.7828	0.109698	0.122399	-14.9717	0.00465217	0.278806	2.86934	2.69625	4.44528	4.60041	5.55589	4.31285	25.005	21.6058
Os04t0659300-01	Os04g0659300	root meander curling	-3.3557	2.95174	0.252103	3.95152	2.20491	0.164242	0.19126	-9.79792	0.0110423	0.29418	2.34015	2.06967	4.06766	3.83539	2.93298	2.14168	16.4202	11.1754
Os01t0143800-01	Os01g0143800	Mitochondrial glycoprotein family protein.	-3.35851	3.14085	0.0686421	4.13407	2.38625	0.0541267	0.0422142	-36.0099	0.00107192	0.265293	2.3564	2.4161	4.17234	4.0958	3.00424	3.31963	18.5343	14.3451
Os10t0476400-01	Os10g0476400	Snf7 family protein.	-3.38332	0.928371	0.275113	2.15785	0.399412	0.0877781	0.260733	-9.03923	0.0453593	0.327406	0.215046	0.583779	2.21992	2.09578	3.6e-05	0.547278	3.43335	4.0674
Os11t0260100-00	Os11g0260100	SAM dependent carboxyl methyltransferase family protein.	-3.38699	1.61162	0.115969	2.71623	0.956225	0.112555	0.0279335	-21.4628	0.020931	0.30651	0.975977	0.936473	2.63664	2.79582	0.390737	1.01452	4.0378	7.58404
Os05t0462000-00	Os05g0462000	Similar to plant-specific domain TIGR01589 family protein.	-3.39424	4.40578	0.153456	5.37465	3.61156	0.0638055	0.139562	-16.2482	0.0145021	0.299095	3.51288	3.71025	5.32953	5.41977	8.5519	13.0865	47.3482	52.2334
Os09t0538000-04	Os09g0538000	RNase S-like protein.	-3.40881	6.39036	0.0534997	7.33593	5.56666	0.0116335	0.0522195	-46.7689	0.00951011	0.289082	5.60359	5.52974	7.32771	7.34416	49.823	39.5982	231.538	171.789
Os04t0127200-02	Os04g0127200	SUBTILISIN 37	-3.45972	1.28351	0.108136	2.46026	0.669602	0.0517087	0.0949712	-23.4184	0.00588999	0.278806	0.736756	0.602447	2.42369	2.49682	0.132888	0.442713	2.92152	5.52389
Os02t0658850-00	Os02g0658850	Hypothetical protein.	-3.46935	3.06998	0.326727	4.09577	2.30111	0.236663	0.225258	-7.76809	0.0162832	0.304435	2.46039	2.14182	4.26312	3.92843	2.7884	3.07188	16.4699	15.0807
Os02t0582900-01	Os02g0582900	Conserved hypothetical protein.	-3.4907	1.6981	0.197035	2.82445	1.02093	0.192062	0.0439888	-12.9447	0.0384325	0.322068	1.05203	0.989825	2.96025	2.68864	0.81269	0.964519	7.8514	6.2086
Os06t0148250-00	Os06g0148250	Hypothetical protein.	-3.51112	1.82762	0.12793	2.94581	1.13388	0.101472	0.0779076	-20.0301	0.00333932	0.273874	1.07879	1.18897	2.87406	3.01756	0.703183	1.41495	6.07479	9.00861
Os01t0263300-01	Os01g0263300	Similar to Peroxidase 72 precursor (EC 1.11.1.7) (Atperox P72) (PRXR8) (ATP6a).	-3.5396	3.00351	0.0609612	4.05066	2.22707	0.0609228	0.00216485	-42.3046	0.0149113	0.299095	2.2286	2.22554	4.00758	4.09373	2.65584	4.05771	16.1283	19.4841
Os10t0320100-01	Os10g0320100	FLAVONOID 3'-HYDROXYLASE	-3.5806	3.44566	0.203842	4.4865	2.64629	0.084844	0.185346	-12.767	0.020255	0.305328	2.77735	2.51523	4.54649	4.4265	3.7416	4.35375	20.6563	21.9755
Os01t0799500-01	Os01g0799500	Methyladenine glycosylase domain containing protein.	-3.64849	2.26784	0.120107	3.38616	1.51886	0.0568977	0.105775	-21.9867	0.0066808	0.285549	1.59366	1.44407	3.4264	3.34593	1.36295	1.29222	9.82974	9.04178
Os07t0598000-02	Os07g0598000	Similar to NADPH HC toxin reductase (Fragment).	-3.68215	2.37774	0.382652	3.49718	1.61663	0.344759	0.166025	-6.95016	0.0443203	0.3262	1.49923	1.73403	3.74096	3.25339	1.44412	1.96021	16.3197	8.21085
Os01t0873000-00	Os01g0873000	Hypothetical conserved gene.	-3.68644	2.22847	0.0363493	3.36016	1.47793	0.03272	0.0158327	-73.2304	0.00149234	0.265293	1.48912	1.46673	3.38329	3.33702	1.14058	1.67529	9.40029	10.1329
Os10t0320201-00	Os10g0320201	Hypothetical protein.	-3.94756	4.85402	0.0590266	5.94452	3.96356	0.0588897	0.00401914	-47.4616	0.0129613	0.29741	3.9664	3.96072	5.98616	5.90288	11.1848	11.7699	72.7519	55.998
Os08t0476700-01	Os08g0476700	Hypothetical gene.	-3.99678	5.83756	0.0464346	6.92191	4.92308	0.00695268	0.0459112	-60.8767	0.00874444	0.2886	4.95554	4.89061	6.917	6.92683	32.2161	18.5073	188.831	96.3207
Os04t0116650-00	Os04g0116650	Hypothetical protein.	-4.07167	1.01324	0.27621	2.44544	0.419825	0.220519	0.166323	-10.3713	0.0116794	0.294255	0.537433	0.302216	2.60138	2.28951	0.109707	0.209447	3.97191	5.17469
Os01t0720500-01	Os01g0720500	Similar to Type I chlorophyll a/b-binding protein b (Fragment).	-4.10795	8.57056	0.0659363	9.65015	7.61173	0.0290776	0.0591785	-43.7204	0.00301564	0.273615	7.65358	7.56989	9.67072	9.62959	247.23	146.045	1732.81	882.739
Os04t0116600-01	Os04g0116600	Glucose/ribitol dehydrogenase family protein.	-4.18762	1.54047	0.113965	2.88786	0.821732	0.0112233	0.113411	-25.6391	0.0233805	0.311886	0.901925	0.741538	2.8958	2.87993	0.55647	0.385496	6.46384	6.63476
Os02t0160900-01	Os02g0160900	Protein of unknown function wound-induced domain containing protein.	-4.3002	3.24483	0.219307	4.46336	2.35896	0.218924	0.01296	-13.5704	0.0460415	0.327458	2.36812	2.3498	4.61817	4.30856	4.04147	2.61593	34.4595	14.8093
Os11t0689800-01	Os11g0689800	Non-protein coding transcript.	-4.3275	1.41528	0.0421695	2.82306	0.709525	0.0186002	0.0378457	-70.8804	0.0014913	0.265293	0.736286	0.682764	2.83621	2.80991	0.324862	0.548992	5.75216	7.20313
Os11t0115100-01	Os11g0115100	non-specific lipid transfer protein 1.9	-4.35371	4.04991	0.179335	5.24774	3.12549	0.0655207	0.166937	-16.7358	0.0177184	0.304435	3.24353	3.00745	5.20141	5.29407	7.47319	6.29061	47.4389	40.9386
Os11t0615750-00	Os11g0615750	Hypothetical gene.	-4.36454	0.906685	0.200764	2.46001	0.334177	0.16096	0.119993	-14.9746	0.00606625	0.279167	0.249329	0.419025	2.57382	2.34619	0.101403	0.097395	5.43373	4.21619
Os01t0114150-00	Os01g0114150	Non-protein coding transcript.	-4.55245	0.885717	0.101834	2.50039	0.313748	0.0125699	0.101055	-30.3668	0.0189752	0.305221	0.385205	0.242292	2.4915	2.50928	0.043237	0.041686	3.81396	5.64885
Os12t0114800-01	Os12g0114800	non-specific lipid transfer protein 1.16	-4.55731	4.43985	0.159302	5.66676	3.47858	0.127656	0.0952949	-19.4258	0.00374678	0.278806	3.54596	3.41119	5.57649	5.75703	10.1539	8.99785	67.0941	60.0992
Os03t0226300-01	Os03g0226300	Similar to Pto kinase interactor 1.	-4.77549	1.0036	0.17101	2.63753	0.381876	0.124603	0.117125	-18.6537	0.00291161	0.272984	0.299056	0.464696	2.72563	2.54942	0.183331	0.240973	6.62266	5.52643
Os06t0148200-02	Os06g0148200	Non-protein coding transcript.	-5.23937	3.10993	0.125461	4.52621	2.13681	0.0195868	0.123923	-26.9336	0.0202533	0.305328	2.22444	2.04919	4.51236	4.54006	4.42863	1.76619	37.8116	17.4938
Os11t0615600-01	Os11g0615600	Conserved hypothetical protein.	-5.43	0.922414	0.141737	2.75032	0.309363	0.0525294	0.131643	-24.3552	0.0105958	0.29418	0.216277	0.402449	2.78746	2.71317	0.068381	0.065792	6.49698	5.77264
Os06t0553200-01	Os06g0553200	Similar to Meiosis 5.	-6.12954	3.7479	0.237973	5.27744	2.66166	0.0917581	0.219571	-15.5449	0.0178207	0.304574	2.81692	2.5064	5.34232	5.21255	6.24259	4.02634	66.9035	37.2574
Os12t0171900-01	Os12g0171900	Hypothetical gene.	-6.61648	2.41491	0.197863	4.13605	1.40999	0.0239487	0.196408	-19.4844	0.0300656	0.319297	1.54887	1.27111	4.15299	4.11912	1.42166	0.934991	19.9431	16.378
Os01t0148100-01	Os01g0148100	Conserved hypothetical protein.	-6.72921	0.946301	0.0230879	3.04456	0.294126	0.000604831	0.02308	-168.474	0.00375319	0.278806	0.277806	0.310446	3.04414	3.04499	0.013619	0.013132	6.93764	8.12617
Os07t0270900-01	Os07g0270900	Mak16 protein family protein.	-6.74123	0.950183	0.636019	3.04911	0.296101	0.517136	0.370257	-6.12144	0.0323414	0.320066	0.0342901	0.557913	3.41478	2.68344	4e-06	0.21296	13.4888	5.32765
Os02t0649900-00	Os02g0649900	YELLOW STRIP-LIKE GENE 2, rice YSL (yellow stripe-like) gene2, Metal-nicotianamine transporter YSL2,	-8.19769	4.33506	0.429663	6.11064	3.07542	0.365167	0.226414	-9.99025	0.0174145	0.304435	2.91532	3.23552	5.85243	6.36885	3.8292	12.1567	57.1565	155.365
Os10t0150600-01	Os10g0150600	Protein of unknown function DUF1210 family protein.	-14.6082	1.32617	0.188907	4.27966	0.41095	0.110522	0.153202	-28.9623	0.00195552	0.265293	0.51928	0.302621	4.35781	4.20151	0.272216	0.098217	25.3949	21.804
Os11t0540600-01	Os11g0540600	Protein of unknown function DUF247, plant family protein.	-17.1915	1.53853	0.137732	4.61638	0.512758	0.0319486	0.133976	-42.1353	0.0101457	0.293972	0.607493	0.418023	4.59379	4.63898	0.141437	0.038937	23.4905	27.8332
Os07t0448800-02	Os07g0448800	Non-protein coding transcript.	-294.304	2.1192	0.825581	8.7164	0.515237	0.568261	0.598886	-14.0485	0.00508409	0.278806	0.0917606	0.938713	9.11822	8.31458	0.000656	5e-06	2035.14	333.92
