# Supplementary material for: The Rice GLYCINE-RICH PROTEIN 3 Confers Drought Tolerance by Regulating mRNA Stability of ROS Scavenging-Related Genes
Source: Rice (N Y). 2021 Mar 19;14:31. doi: 10.1186/s12284-021-00473-0 (PMC7979854; doi:10.1186/s12284-021-00473-0)
Supplement: Supplementary file 3 — Additional file 3: Table S3. Up-regulated genes in OsGRP3OE transgenic rice plants in comparison with non-transgenic plants [file 12284_2021_473_MOESM3_ESM.xlsx]

## Sheet: Sheet1
Table S3. Up-regulated genes in OsGRPOE transgenic rice plants in comparison with non-transgenic plants.
	Gene	Accession No.	Fold value of OsGRP3OE/NT	P value of OsGRP3OE/NT
<Pathogenesis-related proteins>
	OsWRKY45	Os05g0322900	2.00816	0.00680406
	OsWRKY79	Os03g0335200	2.08447	0.00571389
	OsWRKY62	Os09g0417800	2.21149	0.027438
	Similar to OsPR1-71	Os07g0126301	2.1534	0.0711174
	OsPR1-071	Os07g0124900	2.15335	0.0706833
	Similar to OsPR1-71	Os07g0125500	2.1171	0.0672533
	PR1a	Os07g0129300	2.91708	0.00355053
	OsPR1-011	Os01g0382000	3.68609	0.00484986
	PR2 (Beta-glucanase)	Os01g0713200	3.76239	0.0269509
	Beta-glucanase-like protein	Os07g0539900	3.59456	0.00133982
	Acidic class III chitinase OsChib3a (EC 3.2.1.14)	Os01g0660200	2.49466	0.00376664
	Chitinase 8	Os10g0543400	2.00077	0.0140969
	Chitinase (EC 3.2.1.14)	Os01g0687400	2.44257	0.00644531
	Chitinase 1 precursor, TBC-1 (EC 3.2.1.14)	Os10g0416500	2.60793	0.0368408
	Chitinase	Os10g0542900	3.58814	0.000425468
	OsPR5	Os12g0628600	5.12678	0.00519946
	Pathogenesis-related thaumatin-like protein	Os03g0663600	2.40205	0.0447356
	Similar to Pathogenesis-related thaumatin-like protein	Os12g0629700	2.33833	0.00943887
	OsPR10	Os03g0300400	2.10482	0.00413337
	OSPR10a	Os12g0555500	2.91938	0.000409194
	Probenazole-inducible protein PBZ1.	Os12g0555500	2.91938	0.000409194
	OSPR10b	Os12g0555200	5.27826	0.0125347
<stress response gene>
	Late embryogenesis abundant protein (Lea17)	Os03g0322900	2.38496	0.0662155
	ABA induced plasma membrane protein OsPM19	Os05g0381400	3.46361	0.0156117
	Wound-induced domain containing protein	Os08g0178650	2.45023	0.0205711
	Wound induced protein (Fragment)	Os04g0635500	2.37049	0.0335403
	Wound-induced protease inhibitor (WIP1)	Os01g0132000	2.58627	0.0139043
