# Supplementary material for: The Rice GLYCINE-RICH PROTEIN 3 Confers Drought Tolerance by Regulating mRNA Stability of ROS Scavenging-Related Genes
Source: Rice (N Y). 2021 Mar 19;14:31. doi: 10.1186/s12284-021-00473-0 (PMC7979854; doi:10.1186/s12284-021-00473-0)
Supplement: Supplementary file 4 — Additional file 4: Table S4. List of up- and down-regulated genes in OsGRP3KD transgenic plants compared to non-transgenic plants [file 12284_2021_473_MOESM4_ESM.xlsx]

## Sheet: Sheet1
Table S4. List of up- and down-regulated genes in OsGRP3KD transgenic plants compared to non-transgenic plants
transcript	Gene_ID	Description	GRP4-RNAi/WT-RNAi.fc	GRP4-RNAi/WT-RNAi.volume	GRP4-RNAi/WT-RNAi.fc.sd	WT-RNAi.mean	GRP4-RNAi.mean	WT-RNAi.sd	GRP4-RNAi.sd	GRP4-RNAi/WT-RNAi.stat_results	GRP4-RNAi/WT-RNAi.raw.pval	GRP4-RNAi/WT-RNAi.bh.pval	N_GRP4-RNAi-1	N_GRP4-RNAi-2	N_WT-RNAi-1	N_WT-RNAi-2	FPKM_GRP4-RNAi-1	FPKM_GRP4-RNAi-2	FPKM_WT-RNAi-1	FPKM_WT-RNAi-2
Os07t0448800-02	Os07g0448800	Non-protein coding transcript.	-283.967	2.24153	1.02003	8.72542	0.575839	0.881537	0.513181	-11.2989	0.0159945	0.323539	0.212965	0.938713	9.34876	8.10208	0.09386	4e-06	889.547	236.818
Os03t0670700-04	Os03g0670700	Similar to Glycine-rich protein.	-82.9072	5.73215	0.193283	9.74512	3.37169	0.179762	0.0710222	-46.633	0.00461832	0.301863	3.32147	3.42191	9.618	9.87223	8.63759	6.68234	742.379	753.844
Os03t0670700-01	Os03g0670700	Similar to Glycine-rich RNA-binding, abscisic acid-inducible protein.	-48.0634	6.19977	0.26181	9.59346	4.0066	0.126319	0.229321	-30.1784	0.00386059	0.296902	3.84444	4.16875	9.50414	9.68278	9.29162	17.2458	504.39	864.612
Os03t0670700-03	Os03g0670700	Similar to Glycine rich RNA binding protein.	-33.4157	7.50408	0.348759	10.4507	5.38826	0.0790334	0.339686	-20.5282	0.0229161	0.341502	5.62846	5.14807	10.5066	10.3948	57.3155	24.1753	1283.51	1113.5
Os03t0670700-02	Os03g0670700	Similar to Glycine-rich protein.	-25.3053	6.52645	0.592384	9.26081	4.59944	0.237472	0.542702	-11.1282	0.0261513	0.343803	4.21569	4.98319	9.42873	9.09289	26.938	17.2369	955.327	311.965
Os12t0425800-01	Os12g0425800	Hypothetical protein.	-22.6516	2.08737	0.140281	5.32048	0.818936	0.0443955	0.13307	-45.3815	0.00642155	0.311391	0.91303	0.724841	5.28908	5.35187	0.558	0.218944	33.7304	49.3018
Os06t0254300-02	Os06g0254300	Caleosin related family protein.	-20.1015	1.61768	0.762555	4.86692	0.537687	0.460414	0.607872	-8.02887	0.0185515	0.331809	0.967518	0.107856	4.54136	5.19248	0.11877	0.242559	10.6848	75.3931
Os12t0171900-01	Os12g0171900	Hypothetical gene.	-17.3327	2.77368	0.104448	5.51133	1.39591	0.104441	0.00121285	-55.7222	0.0114119	0.312105	1.39676	1.39505	5.43748	5.58518	1.47379	1.41504	41.5332	59.122
Os12t0263800-03	Os12g0263800	Similar to Isoflavone reductase-like protein 1.	-15.0729	2.24218	0.747624	4.93301	1.01913	0.362045	0.654115	-7.40354	0.0336261	0.349524	1.48166	0.556599	4.677	5.18901	0.804417	0.570106	13.746	64.0581
Os05t0202800-00	Os05g0202800	Similar to Metallothionein-like protein 3B.	-14.5514	2.44339	0.150134	5.04618	1.1831	0.127248	0.0796745	-36.3891	0.00197036	0.278555	1.23944	1.12676	5.13616	4.95621	0.901677	0.219276	28.9683	27.2609
Os01t0322700-01	Os01g0322700	Non-protein coding transcript.	-12.2659	3.88336	0.116203	6.09202	2.47544	0.0340723	0.111096	-44.0143	0.00748432	0.311391	2.554	2.39689	6.06793	6.11612	6.26663	3.99982	76.0123	77.3344
Os03t0129400-01	Os03g0129400	Conserved hypothetical protein.	-11.7202	5.40156	0.114589	7.46133	3.91041	0.02639	0.111508	-43.8242	0.00976962	0.311391	3.98926	3.83156	7.44267	7.47999	20.4162	12.0788	189.961	185.174
Os12t0575400-01	Os12g0575400	Conserved hypothetical protein.	-7.70464	5.8179	0.169947	7.47431	4.52858	0.0452022	0.163825	-24.5129	0.0165857	0.325808	4.64442	4.41274	7.44235	7.50627	28.1027	16.4598	154.52	167.488
Os12t0575300-01	Os12g0575300	Conserved hypothetical protein.	-7.70011	5.81564	0.169345	7.47158	4.5267	0.0429586	0.163805	-24.593	0.017237	0.327265	4.64253	4.41087	7.44121	7.50196	28.0859	16.4273	154.52	167.283
Os09t0538000-04	Os09g0538000	RNase S-like protein.	-7.62991	4.7661	0.154289	6.45225	3.52058	0.0862622	0.127922	-26.8716	0.0026756	0.290608	3.61104	3.43013	6.39125	6.51324	11.0537	8.85876	70.5319	92.0039
Os11t0689800-01	Os11g0689800	Non-protein coding transcript.	-7.16444	1.83295	0.108633	3.73933	0.898478	0.0630616	0.0884553	-36.983	0.00129743	0.278555	0.835931	0.961026	3.78392	3.69474	0.495319	1.17671	10.1678	18.4253
Os07t0270900-01	Os07g0270900	Mak16 protein family protein.	-6.85587	0.924558	0.477734	3.05696	0.279626	0.328402	0.346961	-8.22163	0.0146028	0.319341	0.0342877	0.524964	3.28918	2.82475	4e-06	0.216646	8.8974	7.53324
Os04t0372201-01	Os04g0372201	Conserved hypothetical protein.	-5.86887	1.10968	0.123546	2.96798	0.414895	0.0971355	0.0763427	-29.2249	0.00156191	0.278555	0.360912	0.468877	2.89929	3.03666	0.083411	0.371922	4.62335	11.2035
Os09t0537700-02	Os09g0537700	Ribonuclease T2 family protein.	-5.78655	6.41461	0.107253	7.80477	5.27207	0.0154323	0.106136	-33.3958	0.016575	0.325808	5.34712	5.19702	7.79386	7.81568	36.6067	31.3896	154.688	214.349
Os02t0202200-01	Os02g0202200	SPX, N-terminal domain containing protein.	-5.50737	2.20344	0.0866953	3.75452	1.29315	0.0384708	0.0776922	-40.1509	0.00334436	0.295875	1.34809	1.23822	3.78172	3.72731	1.42018	0.909196	11.2152	13.8969
Os06t0295700-01	Os06g0295700	Conserved hypothetical protein.	-5.43237	0.999403	0.2981	2.79849	0.356909	0.184777	0.233926	-11.5831	0.00887549	0.311391	0.191498	0.52232	2.92915	2.66783	0.123368	0.120807	6.20685	6.39468
Os03t0129400-02	Os03g0129400	Similar to EST AU078206(E20111) corresponds to a region of the predicted gene.	-5.29172	2.54702	0.0979156	4.01822	1.61448	0.0148849	0.0967776	-34.7177	0.0156546	0.321409	1.68291	1.54605	4.02874	4.00769	2.15295	2.29717	13.9955	21.3052
Os07t0677200-01	Os07g0677200	Peroxidase.	-4.89721	5.01112	0.233836	6.28647	3.99451	0.213754	0.0948086	-13.8615	0.0189932	0.333599	4.06155	3.92747	6.13532	6.43762	10.6114	19.1166	39.878	123.251
Os11t0428150-00	Os11g0428150	Hypothetical protein.	-4.83315	2.8518	0.202139	4.20639	1.93343	0.0832789	0.184187	-15.9022	0.0152308	0.319341	1.80319	2.06367	4.14751	4.26528	2.54304	3.02894	16.0964	20.8944
Os11t0454300-01	Os11g0454300	Similar to Water-stress inducible protein RAB21.	-4.74643	1.59054	0.0671691	3.0707	0.823859	0.0424182	0.0520806	-47.3062	0.000575189	0.262405	0.860685	0.787032	3.1007	3.04071	0.468131	0.506928	5.16919	9.37491
Os07t0126301-01	Os07g0126301	Allergen V5/Tpx-1 related family protein.	-4.73929	6.50516	0.109754	7.7236	5.47893	0.0759727	0.0792093	-28.9232	0.00120453	0.278555	5.42292	5.53494	7.77732	7.66988	52.2667	54.9255	201.836	258.863
Os07t0124900-01	Os07g0124900	Allergen V5/Tpx-1 related family protein.	-4.7381	6.50433	0.113593	7.72258	5.47827	0.0795011	0.0811352	-27.9413	0.00128126	0.278555	5.4209	5.53564	7.77879	7.66636	52.2326	54.9255	201.871	258.561
Os11t0427800-01	Os11g0427800	Similar to Lipid transfer protein LPT III.	-4.71929	2.28273	0.244551	3.66166	1.42309	0.155109	0.189067	-12.9454	0.00681603	0.311391	1.28939	1.55678	3.77133	3.55198	1.9001	1.25382	15.1663	10.2691
Os04t0323800-01	Os04g0323800	Hypothetical protein.	-4.70906	1.34591	0.285126	2.86723	0.63179	0.122704	0.257372	-11.0877	0.0231841	0.341502	0.81378	0.4498	2.78046	2.95399	0.314285	0.500875	3.27429	12.0833
Os06t0705400-02	Os06g0705400	Similar to Nonspecific lipid-transfer protein 2P (LTP2P) (Lipid transfer protein 2 isoform 2) (LTP2-2) (7 kDa lipid transfer protein 2).	-4.62715	4.30704	0.206899	5.55161	3.34148	0.00815303	0.206738	-15.1068	0.0417508	0.350708	3.1953	3.48767	5.55737	5.54584	11.3786	8.83212	54.0668	44.1994
Os07t0125500-01	Os07g0125500	Allergen V5/Tpx-1 related family protein.	-4.59341	6.37884	0.181717	7.57274	5.37317	0.130344	0.126616	-17.1181	0.00340778	0.295875	5.28364	5.4627	7.66491	7.48057	47.2671	52.6028	187.393	231.843
Os12t0210500-00	Os12g0210500	Conserved hypothetical protein.	-4.57086	2.49281	0.312807	3.81943	1.62697	0.13701	0.281205	-9.91224	0.0263226	0.344286	1.82581	1.42812	3.91631	3.72255	3.32137	1.51626	15.9224	14.7222
Os07t0599900-01	Os07g0599900	Conserved hypothetical protein.	-4.10959	0.765122	0.404495	2.29417	0.255174	0.189135	0.357553	-7.12882	0.0379014	0.349635	0.00234547	0.508002	2.42791	2.16043	0.055121	0.053647	4.28418	3.71173
Os04t0324100-01	Os04g0324100	UDP-glucuronosyl/UDP-glucosyltransferase family protein.	-4.06345	4.19178	0.181101	5.32341	3.30071	0.0589896	0.171225	-15.7952	0.0224388	0.341502	3.17964	3.42178	5.2817	5.36513	8.99315	10.5816	35.0999	47.8385
Os01t0947000-01	Os01g0947000	Similar to Beta-1,3-glucanase precursor.	-3.90967	1.68581	0.0918074	2.93526	0.968211	0.0760279	0.0514623	-30.3007	0.00214526	0.280403	1.0046	0.931821	2.8815	2.98902	0.824534	1.34344	4.85419	11.7702
Os11t0684100-02	Os11g0684100	NB-ARC domain containing protein.	-3.9083	0.752547	0.0852616	2.22148	0.254933	0.0852228	0.00257311	-32.6185	0.0193943	0.33547	0.253114	0.256753	2.28174	2.16121	0.02989	0.078742	2.56124	5.13073
Os07t0535200-01	Os07g0535200	Cyclin-like F-box domain containing protein.	-3.88512	0.636872	0.0196696	2.14689	0.188927	0.0132137	0.0145702	-140.774	5.47022e-05	0.262405	0.19923	0.178625	2.15623	2.13754	0.090409	0.026831	2.62766	5.11187
Os11t0701500-01	Os11g0701500	Similar to Class III chitinase homologue (OsChib3H-g) (Fragment).	-3.81717	1.43028	0.0548853	2.69233	0.759828	0.0207921	0.0507945	-49.7943	0.00393398	0.297769	0.795745	0.72391	2.70703	2.67763	0.656662	0.838991	4.52617	8.55379
Os12t0209800-01	Os12g0209800	Similar to NB-ARC domain containing protein, expressed.	-3.75208	1.09632	0.225385	2.40702	0.499334	0.217731	0.0582358	-11.9701	0.0385264	0.349719	0.458155	0.540513	2.56098	2.25306	0.216968	0.182925	3.57112	4.63636
Os01t0700000-02	Os01g0700000	Conserved hypothetical protein.	-3.70638	5.43703	0.345285	6.46354	4.57353	0.157449	0.307298	-7.74107	0.0350463	0.349524	4.79083	4.35624	6.35221	6.57488	35.9644	15.7185	77.3407	85.8794
Os12t0235300-01	Os12g0235300	Conserved hypothetical protein.	-3.63283	1.60569	0.121126	2.7864	0.925301	0.10152	0.06607	-21.7293	0.00424176	0.301523	0.878583	0.97202	2.85818	2.71461	0.730847	1.02472	5.19097	7.64033
Os12t0576100-00	Os12g0576100	Conserved hypothetical protein.	-3.62148	7.1864	0.0722473	8.17439	6.31781	0.0553391	0.0464463	-36.3418	0.000898472	0.263485	6.28497	6.35065	8.21352	8.13526	89.633	68.0811	238.076	244.019
Os04t0314201-00	Os04g0314201	Hypothetical protein.	-3.61464	3.38695	0.151798	4.43842	2.58457	0.000259606	0.151797	-17.2713	0.0368183	0.349524	2.47723	2.6919	4.4386	4.43824	5.61657	5.55945	21.2514	23.7959
Os04t0323500-01	Os04g0323500	Hypothetical protein.	-3.54833	3.41335	0.164285	4.44706	2.61992	0.163398	0.0170531	-15.7285	0.0382305	0.349719	2.60787	2.63198	4.5626	4.33152	6.4969	4.69717	24.6364	19.9822
Os04t0326300-01	Os04g0326300	Hypothetical conserved gene.	-3.51733	2.77121	0.141782	3.82317	2.00869	0.0753341	0.120112	-18.0987	0.0063278	0.311391	2.09363	1.92376	3.87644	3.76991	4.31582	2.15881	14.6185	12.9402
Os02t0160900-01	Os02g0160900	Protein of unknown function wound-induced domain containing protein.	-3.45506	4.16673	0.0476917	5.15598	3.36727	0.0157514	0.0450155	-53.041	0.00491215	0.301863	3.33544	3.39911	5.14485	5.16712	12.5321	8.61381	38.6529	34.9331
Os08t0535200-01	Os08g0535200	Similar to MtN3-like protein.	-3.44878	1.91703	0.135727	3.00788	1.22179	0.0416769	0.12917	-18.6102	0.0197279	0.337027	1.31313	1.13045	2.97841	3.03735	1.4461	1.53097	5.73905	11.0116
Os12t0290200-01	Os12g0290200	Hypothetical protein.	-3.4099	1.34684	0.173276	2.49638	0.726649	0.173273	0.000985912	-14.4439	0.0439981	0.350708	0.725951	0.727346	2.6189	2.37385	0.67664	0.462114	4.65327	5.16584
Os12t0629700-01	Os12g0629700	Similar to Thaumatin-like protein precursor.	-3.35544	2.76787	0.287467	3.77561	2.02911	0.150593	0.244865	-8.59204	0.0226184	0.341502	1.85596	2.20225	3.8821	3.66912	2.77189	3.45319	13.4209	12.9296
Os09t0483400-01	Os09g0483400	Similar to Ubiquitin/ribosomal fusion protein (Fragment).	-3.34141	5.21152	0.033152	6.15391	4.41345	0.0128126	0.030576	-74.2452	0.00218668	0.280403	4.43507	4.39183	6.14485	6.16297	27.0335	20.1159	68.6386	74.8402
Os07t0543500-00	Os07g0543500	Armadillo-like helical domain containing protein.	-3.332	0.623694	0.114832	1.93719	0.200803	0.00615301	0.114667	-21.3846	0.0292609	0.348375	0.281884	0.119721	1.93284	1.94154	0.039063	0.13575	1.63617	5.13855
Os12t0209700-01	Os12g0209700	Hypothetical conserved gene.	-3.30954	3.04672	0.129501	4.02999	2.30336	0.0345354	0.124811	-18.8556	0.0223735	0.341502	2.2151	2.39161	4.05441	4.00557	2.67638	5.74537	10.9928	21.695
Os04t0338100-01	Os04g0338100	Similar to IN2-2 protein.	-3.28403	6.54446	0.238689	7.45817	5.7427	0.0637496	0.230019	-10.164	0.0454141	0.350708	5.90535	5.58005	7.41309	7.50325	65.9141	38.9418	135.59	162.661
Os07t0131600-01	Os07g0131600	Similar to Monosaccharide transporter.	-3.26247	1.45101	0.295025	2.53614	0.830176	0.155214	0.250895	-8.17761	0.0242943	0.343204	0.652766	1.00758	2.64589	2.42639	0.365519	1.18023	4.08688	5.99936
Os02t0530100-02	Os02g0530100	Copper chaperone homolog CCH.	-3.25466	6.30773	0.0848331	7.21617	5.51366	0.0028999	0.0847836	-28.3817	0.0222566	0.341502	5.57361	5.45371	7.21412	7.21822	63.4411	37.759	146.345	135.643
Os09t0109600-01	Os09g0109600	Conserved hypothetical protein.	-3.21636	1.80997	0.216607	2.83925	1.15382	0.13135	0.172237	-11.0041	0.0102954	0.311391	1.03203	1.27561	2.74637	2.93213	0.969646	1.50373	4.70462	8.70464
Os11t0703100-01	Os11g0703100	Thaumatin, pathogenesis-related family protein.	-3.17864	4.06253	0.226064	4.9815	3.31309	0.142417	0.175563	-10.4372	0.0104194	0.311391	3.18895	3.43723	5.0822	4.8808	10.5722	8.25288	36.8131	25.6493
Os05t0370200-01	Os05g0370200	Conserved hypothetical protein.	-3.16516	0.676419	0.281573	1.90274	0.240465	0.15452	0.235387	-8.34888	0.0213669	0.339571	0.0740213	0.406908	2.012	1.79348	0.05815	0.014311	2.5627	2.69308
Os07t0677100-01	Os07g0677100	Peroxidase.	-3.13988	1.90213	0.107385	2.89884	1.24813	0.0245125	0.10455	-21.7392	0.0214081	0.339571	1.1742	1.32205	2.91617	2.8815	1.23254	1.59493	5.61463	8.26758
Os05t0395400-00	Os05g0395400	Hypothetical protein.	-3.08544	3.37614	0.177789	4.28532	2.65985	0.177236	0.0140084	-12.9298	0.0477074	0.350708	2.66975	2.64994	4.41065	4.16	8.71229	4.31542	26.7501	16.1326
Os01t0124000-01	Os01g0124000	Similar to Bowman Birk trypsin inhibitor.	-2.99613	2.21898	0.0631782	3.14748	1.56438	0.0128019	0.0618676	-35.437	0.0134914	0.31506	1.60813	1.52064	3.15654	3.13843	1.7345	1.55313	5.86523	8.66494
Os05t0575000-01	Os05g0575000	Similar to predicted protein.	-2.96219	5.40422	0.226937	6.24403	4.67737	0.130919	0.185366	-9.76305	0.014466	0.318934	4.5463	4.80844	6.3366	6.15146	40.9708	20.4184	109.152	56.1029
Os05t0400800-01	Os05g0400800	Similar to 1-(5-phosphoribosyl)-5-[(5-phosphoribosylamino)methylideneamino] imidazole-4-carboxamide isomerase, chloroplast precursor (EC 5.3.1.16) (Phosphoribosylformimino-5-aminoimidazole carboxamide ribotide isomerase) (5-proFAR isomerase) (BBM II).	-2.95671	1.79493	0.242177	2.73988	1.17588	0.201921	0.133706	-9.13308	0.0180815	0.329981	1.27043	1.08134	2.5971	2.88266	0.44113	2.37161	1.97884	13.4094
Os11t0708000-01	Os11g0708000	Hypothetical protein.	-2.94724	2.49139	0.109036	3.39022	1.83086	0.0993583	0.044908	-20.2253	0.0109153	0.311391	1.86261	1.7991	3.31997	3.46048	1.9409	3.37084	5.80606	15.4288
Os03t0244200-02	Os03g0244200	Similar to Thaumatin-like protein.	-2.92377	4.89574	0.0178146	5.73044	4.18261	0.015892	0.00805015	-122.875	0.000600093	0.262405	4.17692	4.18831	5.71921	5.74168	24.8887	15.8983	56.4715	52.2532
Os04t0418800-01	Os04g0418800	Similar to Hydroxyproline-rich glycoprotein.	-2.9176	3.29976	0.166379	4.16134	2.61656	0.154543	0.0616294	-13.1306	0.0237711	0.342728	2.57298	2.66014	4.05206	4.27062	4.92877	6.52449	12.3238	25.0222
Os04t0493600-01	Os04g0493600	Similar to Lectin-C precursor (PL-C).	-2.91227	4.24378	0.0206016	5.08434	3.54219	0.0160199	0.0129534	-105.861	0.000125066	0.262405	3.55135	3.53303	5.09566	5.07301	12.543	9.07083	31.1459	30.9885
Os03t0729000-01	Os03g0729000	Similar to Peptidase, M50 family.	-2.8835	2.13704	0.0731376	3.03338	1.50556	0.072617	0.00871074	-29.5424	0.0196555	0.337027	1.51172	1.4994	3.08473	2.98204	1.77916	1.671	6.12054	8.024
Os11t0693900-01	Os11g0693900	Hypothetical conserved gene.	-2.88342	1.57646	0.209647	2.51568	0.987897	0.173839	0.117183	-10.3059	0.014245	0.317342	1.07076	0.905036	2.6386	2.39276	1.14875	0.746684	4.53818	5.35951
Os07t0600300-00	Os07g0600300	Protein of unknown function DUF794, plant family protein.	-2.84112	0.993049	0.125135	1.99963	0.493165	0.0321401	0.120937	-17.0253	0.0259211	0.343803	0.40765	0.578681	1.9769	2.02235	0.163319	0.685926	1.93069	4.9352
Os04t0418800-02	Os04g0418800	Hypothetical protein.	-2.83934	3.20948	0.11657	4.04935	2.5438	0.116454	0.00518435	-18.2653	0.0344469	0.349524	2.54747	2.54013	3.96701	4.1317	4.94888	5.82613	11.8896	22.3622
Os12t0418900-01	Os12g0418900	Hypothetical conserved gene.	-2.74908	1.74605	0.253441	2.62178	1.16284	0.143222	0.209093	-8.141	0.0208868	0.338004	1.01498	1.31069	2.72306	2.52051	0.79375	1.72853	4.38338	6.23878
Os05t0369900-01	Os05g0369900	Exo70 exocyst complex subunit domain containing protein.	-2.74849	0.730909	0.0497659	1.76186	0.303218	0.017608	0.0465468	-41.4507	0.00584341	0.311391	0.336132	0.270305	1.74941	1.77431	0.114471	0.188649	1.44728	3.81834
Os07t0492300-01	Os07g0492300	Hypothetical protein.	-2.7188	0.563907	0.105234	1.6372	0.194229	0.0110379	0.104653	-19.3917	0.0308428	0.34934	0.120228	0.26823	1.645	1.62939	0.069542	0.102433	1.60906	2.92761
Os05t0542500-02	Os05g0542500	LEA-like protein.	-2.6918	1.17549	0.208073	2.08978	0.661204	0.103317	0.18061	-9.70963	0.0209746	0.338004	0.533493	0.788914	2.16283	2.01672	0.209676	0.480395	2.21269	3.4695
Os07t0267300-01	Os07g0267300	Hypothetical gene.	-2.68508	3.41047	0.133042	4.19658	2.77161	0.00591898	0.132911	-15.1471	0.0415498	0.350708	2.8656	2.67763	4.20076	4.19239	7.5581	5.1145	16.2061	18.9576
Os04t0493400-01	Os04g0493400	Similar to Chitinase.	-2.68413	5.52433	0.0543227	6.28228	4.85783	0.0523806	0.0143955	-37.0836	0.0103424	0.311391	4.84765	4.86801	6.24524	6.31932	26.2368	32.0893	53.1843	93.1403
Os12t0235200-01	Os12g0235200	Conserved hypothetical protein.	-2.64655	3.4683	0.159451	4.2407	2.83659	0.0239583	0.157641	-12.4535	0.0458326	0.350708	2.72512	2.94805	4.22376	4.25764	2.532	14.4425	7.65117	39.6325
Os04t0581800-01	Os04g0581800	Heavy metal transport/detoxification protein domain containing protein.	-2.61206	1.64536	0.242253	2.47778	1.09259	0.213281	0.114881	-8.0864	0.0305884	0.34934	1.01136	1.17382	2.62859	2.32697	1.34776	1.09708	5.44033	4.56479
Os03t0259600-01	Os03g0259600	Ubiquitin domain containing protein.	-2.60518	1.52057	0.0985402	2.36078	0.979398	0.00243209	0.0985102	-19.8251	0.0319754	0.349524	0.90974	1.04905	2.35906	2.3625	0.951609	1.04902	3.63002	5.22333
Os06t0681200-01	Os06g0681200	Cupredoxin domain containing protein.	-2.6005	1.58207	0.154491	2.41515	1.03636	0.0589338	0.142809	-12.6214	0.0239286	0.342728	0.935378	1.13734	2.45682	2.37347	0.968015	0.773876	3.96203	4.19534
Os11t0686250-00	Os11g0686250	DNA-binding WRKY domain containing protein.	-2.57625	2.1745	0.0656746	2.96177	1.59649	0.0264325	0.0601205	-29.3993	0.00687804	0.311391	1.55398	1.639	2.98046	2.94308	2.20675	2.04204	6.44589	7.76135
Os07t0131725-00	Os07g0131725	Hypothetical protein.	-2.56817	3.21516	0.150626	3.96673	2.60599	0.0052941	0.150533	-12.7758	0.0494393	0.352227	2.49955	2.71243	3.97047	3.96299	4.50666	6.41832	12.0952	18.0719
Os11t0635500-01	Os11g0635500	Cytochrome P450 family protein.	-2.56744	4.68298	0.0591779	5.41228	4.05195	0.0451919	0.0382062	-32.5088	0.00110097	0.277171	4.07897	4.02493	5.38033	5.44424	13.6747	18.3852	27.764	54.1496
Os01t0883800-01	Os01g0883800	Similar to GA C20oxidase2.	-2.56606	2.37895	0.286216	3.15394	1.79439	0.227478	0.173704	-6.71767	0.0254102	0.343725	1.67156	1.91721	3.31479	2.99309	2.78248	1.89158	9.36473	6.01222
Os06t0288300-01	Os06g0288300	C-glucosyltransferase, Flavone-C-glycoside synthesis	-2.55678	7.7842	0.246077	8.49076	7.13643	0.0993115	0.225147	-7.78335	0.0420463	0.350708	6.97723	7.29564	8.56098	8.42054	151.103	132.229	298.455	292.291
Os12t0631800-02	Os12g0631800	Phytoene dehydrogenase-like.	-2.52154	0.258474	0.185804	1.38263	0.0483201	0.180107	0.0456572	-10.1558	0.0478127	0.350708	0.0160356	0.0806046	1.50998	1.25527	0.000517	0.000524	1.42413	2.05303
Os09t0482600-01	Os09g0482600	Similar to Heat shock protein 81-3.	-2.52035	5.93008	0.318692	6.63426	5.30064	0.173416	0.267378	-5.91803	0.0387175	0.349822	5.11158	5.48971	6.51164	6.75689	16.3594	88.1552	35.1344	222.926
Os05t0195101-01	Os05g0195101	Non-protein coding transcript.	-2.51494	2.90899	0.0937896	3.64935	2.31883	0.0920465	0.0179979	-20.0624	0.0256375	0.343725	2.3061	2.33155	3.71444	3.58426	4.66814	3.38759	11.5435	10.9427
Os04t0470150-00	Os04g0470150	Hypothetical conserved gene.	-2.48365	5.77093	0.215878	6.46435	5.15189	0.0830738	0.199253	-8.59794	0.0392555	0.350486	5.011	5.29278	6.52309	6.40561	34.1721	39.6007	74.9384	87.735
Os01t0339500-01	Os01g0339500	Similar to No apical meristem protein.	-2.4786	1.42506	0.0776382	2.22305	0.913524	0.0539278	0.0558523	-23.8536	0.00176375	0.278555	0.953018	0.874031	2.18492	2.26118	0.753628	0.959669	2.47017	5.47086
Os01t0731100-01	Os01g0731100	Similar to Pathogen-related protein.	-2.46761	5.77565	0.188198	6.46384	5.16072	0.149591	0.114198	-9.79221	0.01275	0.31419	5.07997	5.24147	6.56961	6.35806	56.3768	32.5156	117.856	73.4908
Os11t0701600-00	Os11g0701600	Glycoside hydrolase, family 18, catalytic domain domain containing protein.	-2.46446	0.772149	0.0326264	1.66036	0.359087	0.0303084	0.0120782	-56.4045	0.00353764	0.295875	0.367628	0.350547	1.63893	1.68179	0.266338	0.251022	1.56888	3.29452
Os07t0270950-01	Os07g0270950	Similar to SETH2%3B transferase, transferring glycosyl groups.	-2.45587	1.50657	0.0359967	2.28818	0.991948	0.0327229	0.0149993	-50.9256	0.00291535	0.291088	0.981342	1.00255	2.31132	2.26504	0.772253	1.27041	2.78533	5.5945
Os07t0559000-01	Os07g0559000	Non-protein coding transcript.	-2.4543	5.08063	0.283503	5.7694	4.47408	0.122217	0.255806	-6.46149	0.0495589	0.352227	4.65497	4.2932	5.85582	5.68298	49.566	13.5503	84.5562	39.6788
Os07t0492100-01	Os07g0492100	DNA helicase, UvrD/REP type domain containing protein.	-2.44756	0.397974	0.142543	1.40414	0.112798	0.073254	0.12228	-12.8118	0.0123647	0.313513	0.199263	0.0263323	1.35234	1.45594	0.035679	0.014187	0.87213	3.04065
Os01t0123900-01	Os01g0123900	Similar to Bowman-Birk type proteinase inhibitor (EBI).	-2.44052	4.97693	0.0752651	5.66196	4.37477	0.0745751	0.0101678	-24.1859	0.0235476	0.342178	4.38196	4.36758	5.71469	5.60923	21.9538	16.8926	42.9423	44.3334
Os08t0255500-00	Os08g0255500	Similar to BRASSINOSTEROID INSENSITIVE 1-associated receptor kinase 1.	-2.44034	1.70263	0.159191	2.46373	1.17665	0.115018	0.110058	-11.4341	0.00761496	0.311391	1.25447	1.09883	2.3824	2.54506	1.20012	1.38617	2.92671	7.18394
Os09t0450600-00	Os09g0450600	Similar to Protein HVA22.	-2.43542	1.90038	0.257662	2.64801	1.36384	0.117184	0.229472	-7.04834	0.0403701	0.350708	1.5261	1.20158	2.73087	2.56515	2.05559	1.59194	5.00455	6.91601
Os12t0242500-01	Os12g0242500	Conserved hypothetical protein.	-2.42194	1.28084	0.0973853	2.06906	0.792895	0.0711116	0.0665359	-18.5323	0.00295745	0.291088	0.745847	0.839943	2.11934	2.01878	0.636616	0.304393	2.60975	2.86882
Os05t0160600-01	Os05g0160600	Peptidase cysteine/serine, trypsin-like domain containing protein.	-2.41534	2.26245	0.0928154	2.98629	1.71406	0.0243997	0.0895509	-19.3847	0.0219399	0.34071	1.77738	1.65074	2.96903	3.00354	3.06636	1.90487	6.52962	7.93636
Os12t0283900-01	Os12g0283900	Heat shock protein DnaJ, conserved site domain containing protein.	-2.40546	1.76609	0.309356	2.50931	1.243	0.242991	0.191459	-5.78892	0.0322386	0.349524	1.10762	1.37838	2.68113	2.33749	0.786003	2.36126	3.84448	6.17538
Os11t0603000-01	Os11g0603000	Basic helix-loop-helix dimerisation region bHLH domain containing protein.	-2.40424	4.21902	0.246679	4.899	3.63342	0.200411	0.143826	-7.25558	0.0239078	0.342728	3.73512	3.53172	5.04071	4.75729	18.2155	12.1263	36.5317	31.6622
Os01t0854000-01	Os01g0854000	Similar to AER.	-2.403	3.68047	0.0840338	4.36683	3.10199	0.0692793	0.0475612	-21.2861	0.00384934	0.296902	3.06836	3.13562	4.31784	4.41582	7.33252	8.62401	15.1188	24.1846
Os12t0552400-01	Os12g0552400	Rossmann-like alpha/beta/alpha sandwich fold domain containing protein.	-2.39555	3.93909	0.125962	4.61936	3.359	0.0554138	0.113118	-14.1505	0.015621	0.321409	3.43899	3.27902	4.58018	4.65855	13.4093	9.24617	24.0222	27.9537
Os04t0314100-00	Os04g0314100	Similar to H0107B07.2 protein.	-2.34359	1.22419	0.0748105	1.98406	0.755339	0.0613864	0.0427589	-23.2276	0.00318108	0.293212	0.725104	0.785575	2.02746	1.94065	0.72095	0.705775	2.60843	3.71134
Os08t0503000-01	Os08g0503000	Hypothetical protein.	-2.33646	2.83001	0.191692	3.50763	2.2833	0.0848539	0.171888	-9.0325	0.0295125	0.348437	2.16176	2.40485	3.56763	3.44763	4.93133	3.74434	12.2604	9.85264
Os05t0137800-01	Os05g0137800	Hypothetical conserved gene.	-2.32683	3.92495	0.0956291	4.58112	3.36276	0.0186347	0.0937959	-18.0178	0.0285878	0.347443	3.42908	3.29644	4.56795	4.5943	11.6087	9.12699	20.741	26.2447
Os12t0630100-01	Os12g0630100	Similar to Thaumatin-like protein precursor.	-2.32541	1.75931	0.151033	2.47039	1.2529	0.112523	0.100745	-11.4001	0.00794144	0.311391	1.18167	1.32414	2.54995	2.39082	1.37641	1.04454	4.27379	4.14222
Os07t0126500-00	Os07g0126500	Allergen V5/Tpx-1 related family protein.	-2.31332	0.590075	0.194976	1.45008	0.240116	0.167522	0.0997598	-8.77619	0.0230321	0.341502	0.169576	0.310657	1.56854	1.33162	0.128872	0.179173	1.57581	2.04187
Os07t0125201-00	Os07g0125201	Allergen V5/Tpx-1 related family protein.	-2.30168	0.599552	0.200989	1.4505	0.247819	0.172611	0.102965	-8.46243	0.0243513	0.343233	0.175011	0.320626	1.57256	1.32845	0.128872	0.19709	1.57581	2.04187
Os08t0338000-01	Os08g0338000	Antihaemostatic protein domain containing protein.	-2.30168	3.19478	0.173446	3.85222	2.64954	0.147492	0.0912663	-9.80625	0.0180198	0.329614	2.71407	2.585	3.74793	3.95651	4.62318	7.00592	8.04429	22.1641
Os05t0208500-01	Os05g0208500	Hypothetical protein.	-2.24947	2.10988	0.159086	2.77422	1.60463	0.125957	0.0971764	-10.3971	0.0112382	0.311391	1.67335	1.53592	2.68515	2.86328	1.67542	2.86992	3.357	10.3984
Os04t0545000-01	Os04g0545000	Similar to WRKY transcription factor 34.	-2.24783	2.78266	0.0368141	3.42761	2.25907	0.0322985	0.0176659	-44.8892	0.00212813	0.280403	2.27157	2.24658	3.45044	3.40477	4.75924	4.33845	9.50921	12.4102
Os04t0367400-01	Os04g0367400	Similar to OSIGBa0092J07.5 protein.	-2.24779	0.911932	0.170141	1.66729	0.498786	0.155079	0.0699882	-9.71264	0.0301997	0.348991	0.449296	0.548275	1.55763	1.77695	0.126331	0.715893	1.0245	4.08329
Os06t0651200-01	Os06g0651200	Conserved hypothetical protein.	-2.24584	3.95695	0.154774	4.58339	3.41613	0.126544	0.0891154	-10.6655	0.0124258	0.313895	3.35311	3.47914	4.67287	4.49391	9.74228	9.76738	20.7736	22.3106
Os11t0684100-01	Os11g0684100	NB-ARC domain containing protein.	-2.22954	0.466054	0.0637157	1.32115	0.164407	0.0437822	0.0462905	-25.6748	0.00153801	0.278555	0.131675	0.197139	1.35211	1.29019	0.051515	0.052595	1.0448	1.99021
Os01t0382900-01	Os01g0382900	Conserved hypothetical protein.	-2.20107	1.07686	0.112827	1.78709	0.648888	0.0526032	0.0998135	-14.2667	0.013468	0.31506	0.578309	0.719467	1.82429	1.7499	0.3691	0.810524	1.77766	3.43342
Os06t0335900-02	Os06g0335900	Concanavalin A-like lectin/glucanase domain containing protein.	-2.19384	5.39102	0.288434	5.98746	4.854	0.222996	0.182939	-5.55744	0.033547	0.349524	4.98336	4.72464	6.14514	5.82978	43.4319	31.7536	72.25	70.7794
Os01t0731150-00	Os01g0731150	Hypothetical protein.	-2.18126	5.5825	0.119546	6.17335	5.04819	0.0712348	0.0960048	-13.3105	0.0075954	0.311391	4.98031	5.11608	6.22373	6.12298	42.4432	37.2643	73.9394	77.1254
Os07t0126100-00	Os07g0126100	Allergen V5/Tpx-1 related family protein.	-2.17846	0.576295	0.167026	1.36637	0.243064	0.146402	0.080399	-9.51111	0.0231855	0.341502	0.186213	0.299914	1.4699	1.26285	0.128872	0.19709	1.35845	1.93249
Os11t0703000-01	Os11g0703000	Thaumatin, pathogenesis-related family protein.	-2.17758	0.776984	0.194025	1.51992	0.397195	0.142488	0.131693	-8.18333	0.0148734	0.319341	0.304074	0.490316	1.62067	1.41917	0.312725	0.153253	1.84715	1.74236
Os06t0109100-00	Os06g0109100	Hypothetical conserved gene.	-2.16648	4.21782	0.125383	4.8122	3.69685	0.124251	0.0168111	-12.5802	0.0463685	0.350708	3.70874	3.68497	4.72435	4.90006	12.4082	13.686	20.1551	35.7829
Os09t0242600-01	Os09g0242600	Hypothetical protein.	-2.16337	2.75617	0.0149067	3.36846	2.25517	0.0138656	0.0054732	-105.618	0.00159334	0.278555	2.25904	2.2513	3.37826	3.35865	4.89069	3.41657	9.30161	9.72538
Os07t0601100-01	Os07g0601100	Similar to NADPH HC toxin reductase (Fragment).	-2.16003	1.61885	0.0761197	2.26704	1.15599	0.0442139	0.0619623	-20.642	0.00370824	0.295875	1.11218	1.19981	2.29831	2.23578	1.16004	1.3978	3.1144	4.80446
Os05t0560900-02	Os05g0560900	Isopenicillin N synthase family protein.	-2.15606	2.61925	0.285835	3.23144	2.12304	0.246929	0.143972	-5.48395	0.0498838	0.352889	2.22484	2.02124	3.40604	3.05683	4.67214	3.70219	9.60376	9.64765
Os11t0634200-01	Os11g0634200	Conserved hypothetical protein.	-2.12725	7.14473	0.0601667	7.70994	6.62095	0.0384999	0.0462363	-25.5966	0.00179639	0.278555	6.65365	6.58826	7.73717	7.68272	130.391	88.381	193.327	199.634
Os12t0406000-01	Os12g0406000	Conserved hypothetical protein.	-2.12012	1.97117	0.311374	2.58642	1.50228	0.178835	0.254896	-4.92402	0.0481697	0.350708	1.68252	1.32204	2.45997	2.71288	1.39888	2.74113	2.29335	10.7343
Os01t0510200-01	Os01g0510200	Conserved hypothetical protein.	-2.11315	3.56421	0.132123	4.14454	3.06515	0.111825	0.0703686	-11.5536	0.0133133	0.314995	3.01539	3.11491	4.22361	4.06547	11.2339	6.78327	21.529	15.4451
Os05t0370100-00	Os05g0370100	Conserved hypothetical protein.	-2.1085	0.413771	0.0347217	1.21691	0.140689	0.0250124	0.0240827	-43.8343	0.000524712	0.262405	0.12366	0.157718	1.23459	1.19922	0.024817	0.034495	0.85114	1.82225
Os11t0695900-01	Os11g0695900	Armadillo-like helical domain containing protein.	-2.10142	1.23239	0.104431	1.87946	0.8081	0.103953	0.00998269	-14.5085	0.0418522	0.350708	0.815159	0.801042	1.80596	1.95297	0.369644	1.33191	1.23842	5.31328
Os12t0180400-01	Os12g0180400	Similar to DNA-directed RNA polymerase II 8.2 kDa polypeptide.	-2.09994	8.28528	0.132419	8.83772	7.76737	0.0557917	0.120092	-11.4311	0.0231047	0.341502	7.85229	7.68245	8.87717	8.79826	280.626	160.23	410.068	337.859
Os06t0329300-01	Os06g0329300	Conserved hypothetical protein.	-2.09477	2.78322	0.115444	3.36727	2.30048	0.110819	0.0323474	-13.0685	0.032795	0.349524	2.27761	2.32335	3.28891	3.44563	4.08066	4.67308	6.97026	13.0533
Os11t0100100-01	Os11g0100100	Similar to Autophagy-related protein 8D.	-2.09433	2.80118	0.103991	3.38473	2.31824	0.0987546	0.0325829	-14.5036	0.0260523	0.343803	2.2952	2.34128	3.3149	3.45456	4.63728	4.1327	8.00958	11.6035
Os01t0883850-00	Os01g0883850	Hypothetical protein.	-2.09222	1.20486	0.148091	1.84981	0.784778	0.0984593	0.11062	-10.1707	0.00996494	0.311391	0.706558	0.862998	1.78019	1.91944	0.5099	0.679328	1.68796	3.25955
Os10t0465700-01	Os10g0465700	Similar to Beta-amylase PCT-BMYI (EC 3.2.1.2).	-2.08292	5.13323	0.180357	5.68975	4.63114	0.0984499	0.151117	-8.30071	0.0218378	0.340561	4.52429	4.738	5.75937	5.62014	21.7056	26.4453	40.365	50.8814
Os06t0129100-01	Os06g0129100	Short-chain dehydrogenase/reductase SDR family protein.	-2.08229	3.49464	0.098111	4.06355	3.00538	0.0975701	0.0102882	-15.2529	0.0394006	0.350486	2.99811	3.01266	3.99456	4.13254	6.54425	9.99811	10.731	24.8578
Os07t0618450-00	Os07g0618450	Non-protein coding transcript.	-2.07667	0.902353	0.0565965	1.57218	0.517906	0.0271958	0.0496342	-26.3438	0.0048334	0.301863	0.482809	0.553002	1.55295	1.59141	0.303759	0.64043	1.27678	3.19011
Os03t0826900-01	Os03g0826900	Conserved hypothetical protein.	-2.06436	2.02364	0.126168	2.61294	1.56725	0.121782	0.0329759	-11.7212	0.0391562	0.350486	1.59057	1.54393	2.69906	2.52683	2.12163	2.56013	4.67116	6.92387
Os01t0128000-01	Os01g0128000	Myb transcription factor domain containing protein.	-2.06376	3.4712	0.0497595	4.03296	2.98768	0.0299159	0.0397624	-29.7077	0.00167754	0.278555	2.95957	3.0158	4.0118	4.05411	7.01455	10.5766	12.1079	24.5299
Os05t0514600-01	Os05g0514600	GA 2-oxidase4, GA metabolism	-2.06243	1.96482	0.0274031	2.55519	1.51085	0.0271111	0.00398972	-53.8962	0.0100278	0.311391	1.51367	1.50803	2.57436	2.53602	2.05388	1.59949	4.31608	5.15491
Os01t0104900-02	Os01g0104900	Hypothetical conserved gene.	-2.05958	1.29091	0.139845	1.91332	0.870971	0.0459046	0.132096	-10.5411	0.0365701	0.349524	0.777565	0.964377	1.94578	1.88086	1.32571	0.46408	3.33547	2.42186
Os03t0322900-00	Os03g0322900	Late embryogenesis abundant protein repeat containing protein.	-2.05778	1.52601	0.21629	2.1329	1.09181	0.115116	0.183111	-6.80719	0.0320423	0.349524	0.962327	1.22128	2.2143	2.0515	0.75675	1.1461	2.55106	3.40232
Os01t0652300-01	Os01g0652300	Similar to Phospholipase A1-II 7.	-2.05415	2.42429	0.276384	2.99855	1.96001	0.233195	0.148352	-5.31404	0.0472946	0.350708	2.06491	1.85511	3.16344	2.83365	5.21124	2.03144	9.99886	5.67681
Os04t0494100-02	Os04g0494100	Similar to Chitinase.	-2.05118	4.54748	0.072342	5.09515	4.05869	0.0621615	0.0370043	-20.2616	0.00595342	0.311391	4.03252	4.08486	5.05119	5.1391	15.0824	18.7792	24.6125	42.423
Os09t0539000-00	Os09g0539000	Hypothetical conserved gene.	-2.0361	1.58632	0.199222	2.18008	1.15427	0.152044	0.128733	-7.28185	0.0197216	0.337027	1.06324	1.2453	2.28759	2.07257	1.32431	1.12631	3.70844	3.29278
Os12t0412800-01	Os12g0412800	Non-protein coding transcript.	-2.03216	0.916576	0.107337	1.56115	0.538136	0.106065	0.0164756	-13.4787	0.0420002	0.350708	0.549786	0.526486	1.63615	1.48615	0.434154	0.531128	1.58858	2.62181
Os11t0461000-01	Os11g0461000	Peptidase S10, serine carboxypeptidase family protein.	-2.03107	1.4855	0.0369417	2.08209	1.05985	0.0265411	0.0256955	-39.1338	0.000656467	0.262405	1.07802	1.04168	2.10086	2.06333	0.73196	1.53597	1.90451	5.06356
Os05t0551700-01	Os05g0551700	tRNA isopentenyltransferase family protein.	-2.03074	1.58724	0.161057	2.17847	1.15647	0.137577	0.0837386	-8.97401	0.0214307	0.339571	1.09726	1.21568	2.27576	2.08119	1.09483	1.80564	3.03058	4.76952
Os03t0348900-02	Os03g0348900	Zinc finger, RING/FYVE/PHD-type domain containing protein.	-2.027	5.08176	0.131293	5.61693	4.59758	0.113688	0.0656731	-10.9798	0.0169795	0.327103	4.64402	4.55115	5.53654	5.69732	29.9752	27.6134	40.9365	64.3039
Os07t0434700-02	Os07g0434700	Peptidase M24 family protein.	-2.01947	1.87315	0.00543586	2.44754	1.43356	0.00467298	0.00277702	-263.8	9.18397e-05	0.262405	1.43553	1.4316	2.45085	2.44424	1.90808	1.63772	3.8765	5.16514
Os12t0632700-01	Os12g0632700	Malate dehydrogenase, glyoxysomal precursor (EC 1.1.1.37).	-2.00978	6.33788	0.145841	6.86137	5.85433	0.072401	0.126601	-9.76514	0.0207973	0.338004	5.94385	5.76481	6.81017	6.91256	69.5274	54.6443	90.3385	127.159
Os02t0213100-01	Os02g0213100	Conserved hypothetical protein.	-2.0061	5.92414	0.0925105	6.44758	5.44319	0.0445706	0.0810658	-15.3542	0.0110587	0.311391	5.38586	5.50051	6.41606	6.4791	61.6999	47.3124	90.9756	97.6308
Os12t0131100-01	Os12g0131100	Similar to Glucosamine--fructose-6-phosphate aminotransferase [isomerizing] (EC 2.6.1.16) (Hexosephosphate aminotransferase) (D-fructose-6- phosphate amidotransferase) (GFAT).	2.00353	4.11794	0.130457	3.64707	4.64961	0.0749252	0.106795	10.868	0.0120971	0.313513	4.57409	4.72513	3.70005	3.59409	27.7608	30.6336	8.92891	13.153
Os05t0160300-01	Os05g0160300	Bifunctional inhibitor/plant lipid transfer protein/seed storage domain containing protein.	2.00407	2.85588	0.080165	2.3981	3.40103	0.051372	0.0615414	17.693	0.00365073	0.295875	3.44455	3.35752	2.43443	2.36178	11.8507	8.26684	3.13471	3.26594
Os03t0110600-00	Os03g0110600	Similar to LysM domain containing protein, expressed.	2.00424	1.93945	0.220516	1.50172	2.50477	0.130493	0.177761	6.43277	0.0287604	0.347473	2.63047	2.37908	1.40945	1.59399	4.9577	6.54739	0.733624	3.16213
Os01t0666000-01	Os01g0666000	Similar to Lipid phosphate phosphatase 2 (EC 3.1.3.-) (AtLPP2) (Phosphatidic acid phosphatase 2) (AtPAP2) (Prenyl diphosphate phosphatase).	2.00466	1.00144	0.128513	0.618393	1.62175	0.109491	0.0672842	11.0414	0.0150102	0.319341	1.66933	1.57417	0.695815	0.540971	2.50924	2.65986	0.418638	0.38093
Os01t0631200-01	Os01g0631200	Similar to siroheme uroporphyrinogen methyltransferase1.	2.00512	3.0097	0.135759	2.54941	3.5531	0.0576168	0.122926	10.4555	0.0258437	0.343725	3.64002	3.46617	2.59015	2.50867	14.3662	10.7095	3.82468	4.68398
Os01t0749400-02	Os01g0749400	HAD-superfamily hydrolase subfamily IIB protein.	2.00801	4.07274	0.0707673	3.60079	4.60656	0.029414	0.0643648	20.0992	0.0107846	0.311391	4.56104	4.65207	3.57999	3.62159	23.944	33.9528	6.91615	16.0062
Os04t0671250-00	Os04g0671250	Hypothetical protein.	2.01227	4.28497	0.111582	3.81015	4.81897	0.0966634	0.0557378	12.786	0.0133806	0.31506	4.77955	4.85838	3.8785	3.7418	32.5753	32.5151	10.4567	14.2744
Os04t0671200-01	Os04g0671200	Similar to Suppressor of presenilin 5 (P110b homolog).	2.01802	3.7479	0.0848615	3.2755	4.28844	0.0601527	0.0598592	16.8806	0.00349133	0.295875	4.24611	4.33076	3.23296	3.31803	10.8391	39.785	2.82856	19.3006
Os04t0531400-01	Os04g0531400	Similar to Lectin-like receptor kinase 7%3B2.	2.02011	2.21182	0.0823125	1.76201	2.77645	0.0447864	0.0690618	17.429	0.00623911	0.311391	2.72762	2.82528	1.79368	1.73035	6.64154	7.64899	1.74977	2.56305
Os04t0458600-01	Os04g0458600	Similar to ORW1943Ba0077G13.3 protein.	2.02046	1.45144	0.161233	1.03021	2.04489	0.10233	0.124598	8.9	0.0138854	0.317342	2.133	1.95679	1.10257	0.957855	4.41195	3.76843	0.86449	0.986995
Os12t0169300-00	Os12g0169300	Conserved hypothetical protein.	2.02149	1.04083	0.247474	0.650348	1.66577	0.207608	0.134693	5.80272	0.0399831	0.350708	1.76101	1.57053	0.503547	0.797149	2.7314	2.32451	0.246383	0.59898
Os01t0628700-01	Os01g0628700	Cytochrome P450.	2.02213	4.77409	0.0865949	4.2931	5.30898	0.0567514	0.0654061	16.5906	0.00393197	0.297769	5.26273	5.35523	4.33323	4.25297	49.684	43.7648	16.1046	19.8177
Os08t0411300-00	Os08g0411300	Conserved hypothetical protein.	2.02237	1.92257	0.16908	1.48053	2.49658	0.131008	0.106888	8.49837	0.0152607	0.319341	2.421	2.57216	1.38789	1.57317	5.24068	6.40004	1.15674	2.21906
Os01t0910500-01	Os01g0910500	Conserved hypothetical protein.	2.02266	3.80698	0.167108	3.33262	4.34887	0.0628246	0.154848	8.60044	0.0404413	0.350708	4.23938	4.45836	3.37704	3.28819	16.2232	27.909	5.12738	11.7066
Os03t0150600-02	Os03g0150600	Similar to Isoform 2 of Inorganic phosphate transporter 1-1.	2.02294	4.04522	0.0508433	3.56879	4.58524	0.0452602	0.0231636	28.2728	0.00515483	0.30575	4.56887	4.60162	3.6008	3.53679	32.1883	26.2612	9.57138	11.8516
Os04t0619450-00	Os04g0619450	Non-protein coding transcript.	2.02338	5.78451	0.0760167	5.29843	6.31519	0.0150517	0.0745117	18.9159	0.0269358	0.345741	6.36788	6.26251	5.30907	5.28779	111.8	77.6378	34.2476	39.0322
Os11t0702100-01	Os11g0702100	Similar to Class III chitinase homologue (OsChib3H-h) (Fragment).	2.02355	0.966272	0.0111418	0.583433	1.60032	0.0111035	0.000923146	129.072	0.0046243	0.301863	1.60098	1.59967	0.591284	0.575582	2.37417	2.77858	0.357608	0.442725
Os02t0614500-02	Os02g0614500	Similar to integral membrane protein like.	2.0266	1.24032	0.053802	0.831369	1.85043	0.0535716	0.00497463	26.7866	0.0225226	0.341502	1.85395	1.84692	0.793488	0.869249	2.01594	4.72773	0.223602	1.5058
Os04t0464966-01	Os04g0464966	Cyclin-like F-box domain containing protein.	2.02991	2.34792	0.188108	1.89211	2.91353	0.171981	0.0762029	7.67911	0.042599	0.350708	2.96741	2.85964	1.7705	2.01372	8.58889	7.79884	1.69239	3.601
Os04t0505066-01	Os04g0505066	Hypothetical gene.	2.03185	2.79262	0.0921797	2.32767	3.35046	0.0234398	0.0891497	15.6916	0.0286493	0.347443	3.4135	3.28742	2.34424	2.31109	8.41789	13.4333	1.959	6.01934
Os09t0431200-01	Os09g0431200	GPCR, family 3, metabotropic glutamate receptor-like protein.	2.03419	2.01306	0.0377491	1.56497	2.58943	0.0362328	0.0105915	38.3797	0.00931361	0.311391	2.58194	2.59692	1.59059	1.53935	4.84092	7.84344	1.05926	2.85179
Os07t0457300-01	Os07g0457300	Protein of unknown function DUF1446 family protein.	2.03526	2.61483	0.0828016	2.152	3.17721	0.073761	0.0376221	17.5101	0.0105835	0.311391	3.20381	3.15061	2.20415	2.09984	8.88817	10.8391	2.24487	4.37886
Os12t0127200-01	Os12g0127200	Harpin-induced 1 domain containing protein.	2.03555	1.83697	0.0759329	1.39447	2.41988	0.0027183	0.0758843	19.0979	0.0330693	0.349524	2.47354	2.36622	1.39639	1.39254	6.27674	4.90047	1.30872	1.62453
Os03t0245700-02	Os03g0245700	Thiolase-like, subgroup domain containing protein.	2.03559	3.13108	0.0635275	2.66006	3.68551	0.0435025	0.0462956	22.8279	0.00195031	0.278555	3.65277	3.71824	2.69082	2.6293	12.0922	14.7652	3.36553	6.08312
Os12t0577600-01	Os12g0577600	Protein of unknown function DUF1336 domain containing protein.	2.04268	1.93897	0.149129	1.49103	2.52149	0.0733078	0.129866	9.77207	0.0212388	0.338888	2.61332	2.42966	1.54286	1.43919	4.74923	5.54351	0.946703	1.85032
Os03t0788500-01	Os03g0788500	Similar to Calcium-dependent protein kinase 2.	2.04546	2.45053	0.075576	1.9881	3.02052	0.0755123	0.00310129	19.3192	0.0326172	0.349524	3.02272	3.01833	2.04149	1.9347	8.84638	9.42466	2.27086	3.53083
Os10t0550900-01	Os10g0550900	Proline oxidase domain containing protein.	2.05191	4.63153	0.195674	4.14198	5.17894	0.0948216	0.171165	7.49454	0.0329618	0.349524	5.05791	5.29998	4.20903	4.07493	49.6753	36.5789	17.6058	14.458
Os03t0111200-01	Os03g0111200	Similar to Remorin.	2.05321	2.89268	0.078792	2.41992	3.4578	0.0767097	0.0179944	18.6286	0.0253936	0.343725	3.44508	3.47053	2.47416	2.36568	9.84123	13.2382	2.64577	5.22706
Os05t0560600-01	Os05g0560600	Homeodomain-like containing protein.	2.0542	3.47851	0.0761804	2.99777	4.03635	0.0745346	0.0157497	19.2801	0.0258451	0.343725	4.04748	4.02521	3.05047	2.94507	21.6648	16.4228	6.10737	7.02748
Os01t0706400-01	Os01g0706400	Protein of unknown function DUF292, eukaryotic domain containing protein.	2.05588	3.44423	0.0858312	2.96337	4.00313	0.00397514	0.0857391	17.1318	0.0366978	0.349524	3.9425	4.06375	2.96618	2.96056	11.6718	27.0803	3.22045	11.8927
Os05t0304701-00	Os05g0304701	Hypothetical gene.	2.05687	4.59545	0.172359	4.10457	5.14502	0.0825558	0.151301	8.53696	0.0276316	0.346483	5.03804	5.25201	4.16295	4.0462	48.7279	32.1628	16.2873	13.2487
Os01t0880250-00	Os01g0880250	Hypothetical protein.	2.058	4.72227	0.0710942	4.23026	5.2715	0.0610848	0.0363736	20.7126	0.00574026	0.309103	5.24578	5.29722	4.27345	4.18706	41.0141	46.3813	12.5425	20.9579
Os08t0371200-01	Os08g0371200	Carotenoid oxygenase domain containing protein.	2.06024	4.0744	0.149555	3.58623	4.62904	0.0487682	0.14138	9.86096	0.0399572	0.350708	4.72901	4.52907	3.62071	3.55174	31.1576	26.5784	8.04667	12.984
Os01t0132000-01	Os01g0132000	Similar to Wound-induced protease inhibitor (WIP1).	2.06305	5.63927	0.103627	5.14103	6.1858	0.0302596	0.0991103	14.2583	0.0285577	0.347443	6.25588	6.11572	5.16242	5.11963	95.1856	62.0185	27.9022	30.7767
Os01t0817000-01	Os01g0817000	Protein of unknown function DUF607 family protein.	2.06312	4.12445	0.0792031	3.63499	4.67982	0.0466052	0.0640396	18.6559	0.00426121	0.301523	4.7251	4.63453	3.66795	3.60204	34.2103	23.8246	9.51218	10.9202
Os06t0713100-01	Os06g0713100	Protein of unknown function DUF1640 family protein.	2.06525	3.4955	0.0642181	3.01127	4.05759	0.00680436	0.0638566	23.0421	0.0258295	0.343725	4.10274	4.01243	3.01608	3.00646	22.8526	15.9511	5.89763	7.31984
Os04t0556300-01	Os04g0556300	Glutathione peroxidase.	2.06567	8.37428	0.139118	7.86731	8.91392	0.10593	0.0901816	10.6394	0.00950257	0.311391	8.85015	8.97768	7.7924	7.94221	390.802	485.694	136.866	246.339
Os04t0614300-01	Os04g0614300	Hypothetical conserved gene.	2.06691	0.593415	0.206061	0.267743	1.31522	0.0997768	0.180293	7.18894	0.0351784	0.349524	1.44271	1.18774	0.19719	0.338296	2.17882	1.60518	0.134083	0.134892
Os03t0310800-01	Os03g0310800	Similar to Hypersensitive reaction associated Ca2+-binding protein.	2.0741	7.7633	0.0440779	7.25488	8.30736	0.00129738	0.0440588	33.7683	0.0187387	0.332679	8.2762	8.33851	7.25396	7.25579	357.198	243.14	125.882	116.111
Os09t0425900-02	Os09g0425900	Similar to Senescence-associated protein 5.	2.07579	6.22152	0.098568	5.71695	6.77061	0.0576757	0.0799322	15.1175	0.00635359	0.311391	6.71409	6.82713	5.67617	5.75773	106.41	135.378	33.122	62.3246
Os07t0220600-02	Os07g0220600	Hypothetical conserved gene.	2.0769	1.82217	0.134833	1.36969	2.42412	0.0702857	0.115064	11.0596	0.0151381	0.319341	2.34276	2.50548	1.41939	1.31999	3.21871	8.16357	0.70258	2.49544
Os03t0148400-01	Os03g0148400	Protein of unknown function DUF740 family protein.	2.07705	2.09097	0.126164	1.62915	2.68369	0.0681487	0.106175	11.8206	0.0123344	0.313513	2.60861	2.75876	1.67734	1.58096	5.52517	8.43994	1.38898	2.66161
Os12t0516800-00	Os12g0516800	Hypothetical conserved gene.	2.07927	0.896252	0.0963636	0.512197	1.56828	0.0524122	0.0808635	15.4988	0.00763175	0.311391	1.62546	1.5111	0.549258	0.475136	2.26776	2.55295	0.281636	0.32013
Os11t0457000-00	Os11g0457000	UDP-glucuronosyl/UDP-glucosyltransferase domain containing protein.	2.07959	0.9033	0.224858	0.518222	1.57452	0.108493	0.196953	6.64345	0.0399196	0.350708	1.43525	1.71379	0.594938	0.441506	1.72522	2.88117	0.289111	0.145437
Os07t0475000-01	Os07g0475000	Conserved hypothetical protein.	2.08142	4.46776	0.240828	3.97016	5.02772	0.14782	0.190125	6.21033	0.0287421	0.347443	4.89328	5.16216	4.07468	3.86563	41.6546	33.5043	14.8711	12.4492
Os10t0537800-01	Os10g0537800	Peptidase aspartic, catalytic domain containing protein.	2.08178	3.06464	0.1572	2.58104	3.63885	0.136948	0.0771812	9.51642	0.0221946	0.341502	3.58428	3.69343	2.67787	2.4842	15.4301	13.3867	4.70752	4.80165
Os03t0761100-01	Os03g0761100	Protein phosphatase 2C-like protein.	2.08463	4.50618	0.109709	4.00733	5.06712	0.0588819	0.0925683	13.6614	0.00983836	0.311391	5.00167	5.13258	3.9657	4.04897	21.8951	60.8581	5.9659	28.2228
Os03t0353400-02	Os03g0353400	Similar to Early response to dehydration 15-like protein.	2.08502	2.19579	0.197014	1.72882	2.78889	0.071604	0.183541	7.60939	0.0492922	0.352227	2.91867	2.6591	1.67819	1.77946	8.64272	5.781	1.59607	2.36723
Os06t0671600-01	Os06g0671600	Beta tubulin, autoregulation binding site domain containing protein.	2.08567	1.25478	0.0906382	0.831961	1.89247	0.00658951	0.0903983	16.547	0.0373747	0.349524	1.95639	1.82855	0.836621	0.827302	4.5768	2.18147	0.806085	0.202896
Os04t0650700-01	Os04g0650700	Similar to OSIGBa0113E10.3 protein.	2.08621	2.3697	0.206098	1.8979	2.95879	0.155848	0.134862	7.27965	0.0193959	0.33547	2.86343	3.05415	2.0081	1.7877	2.73701	15.8269	0.612497	5.58013
Os04t0619400-01	Os04g0619400	Protein kinase, core domain containing protein.	2.08953	4.81092	0.0237341	4.30862	5.37179	0.0130994	0.0197918	63.3501	0.000636396	0.262405	5.38579	5.3578	4.31788	4.29935	54.6689	44.5185	15.7723	21.079
Os08t0561700-01	Os08g0561700	Similar to Superoxide dismutase.	2.09012	6.52058	0.0458712	6.01044	7.07403	0.0401531	0.0221787	32.7905	0.00336763	0.295875	7.05834	7.08971	6.03883	5.98205	153.035	127.093	48.9768	57.6991
Os05t0209500-01	Os05g0209500	Conserved hypothetical protein.	2.09258	5.31511	0.0783684	4.80909	5.87438	0.0373086	0.0689179	19.2238	0.00808819	0.311391	5.82565	5.92311	4.83548	4.78271	75.2116	58.9614	24.2828	25.7868
Os05t0585500-01	Os05g0585500	Similar to Calcium-dependent protein kinase.	2.09378	4.44073	0.0426416	3.93955	5.00566	0.0426174	0.00143654	35.3576	0.017863	0.328894	5.00464	5.00668	3.96968	3.90941	37.059	37.446	10.6165	16.8322
Os10t0535800-01	Os10g0535800	Protein of unknown function Cys-rich domain containing protein.	2.09444	3.38938	0.0356376	2.89779	3.96436	0.0216135	0.0283354	42.3248	0.000837823	0.263485	3.9844	3.94432	2.91307	2.88251	21.2985	15.2261	5.67328	6.45496
Os06t0216700-01	Os06g0216700	Cupredoxin domain containing protein.	2.09602	2.18978	0.262806	1.72008	2.78773	0.214308	0.152116	5.74527	0.0364886	0.349524	2.68017	2.8953	1.87162	1.56854	5.89537	6.77581	1.69261	1.58144
Os01t0622600-01	Os01g0622600	Similar to calcium-dependent protein kinase, isoform 2.	2.09927	5.01771	0.100685	4.5112	5.58109	0.0405772	0.0921469	15.0275	0.0171988	0.327103	5.51593	5.64625	4.48251	4.5399	48.6338	61.3088	14.3873	27.6963
Os12t0147300-00	Os12g0147300	Similar to Formin-like protein 14.	2.10206	0.629465	0.18412	0.290788	1.36259	0.140726	0.118728	8.23247	0.0156693	0.321409	1.44655	1.27864	0.19128	0.390296	1.95466	1.97296	0.089761	0.265867
Os09t0447000-00	Os09g0447000	Homeodomain-related domain containing protein.	2.10529	2.30543	0.319135	1.83014	2.90416	0.240495	0.209785	4.75941	0.0429179	0.350708	2.75582	3.0525	1.66008	2.00019	6.29955	9.93101	1.34924	3.82134
Os06t0318500-00	Os06g0318500	Similar to Sodium/hydrogen exchanger.	2.1063	0.462258	0.0678004	0.17147	1.24618	0.0216999	0.064234	22.4169	0.0149416	0.319341	1.2916	1.20076	0.186814	0.156125	1.27741	2.09391	0.017979	0.108484
Os02t0628200-01	Os02g0628200	Protein of unknown function DUF250 domain containing protein.	2.10792	1.9058	0.257681	1.44235	2.51817	0.216677	0.139466	5.90435	0.0392411	0.350486	2.61679	2.41955	1.59556	1.28914	6.29588	5.15183	1.47448	1.30852
Os02t0713700-01	Os02g0713700	Protein of unknown function DUF296 domain containing protein.	2.1094	1.92877	0.0915439	1.46409	2.54093	0.0913546	0.0058835	16.6354	0.0374018	0.349524	2.53677	2.54509	1.52869	1.3995	6.13169	6.38856	1.41196	1.86931
Os05t0579600-01	Os05g0579600	Homeodomain-like containing protein.	2.11235	3.3254	0.142236	2.82944	3.9083	0.13687	0.0387012	10.7267	0.0421514	0.350708	3.88093	3.93566	2.92622	2.73266	14.4369	15.6507	4.19661	5.90272
Os03t0137600-01	Os03g0137600	Conserved hypothetical protein.	2.11249	2.50717	0.194921	2.02508	3.10403	0.180112	0.0745263	7.82808	0.0447862	0.350708	3.05133	3.15672	1.89772	2.15244	6.66721	11.5168	1.3224	4.93424
Os12t0106300-01	Os12g0106300	Protein of unknown function DUF231, plant domain containing protein.	2.11388	2.12775	0.078688	1.65524	2.73513	0.0207361	0.0759066	19.4083	0.0218644	0.340561	2.78881	2.68146	1.6699	1.64058	6.12272	7.39724	1.23247	2.64186
Os02t0787966-00	Os02g0787966	Hypothetical protein.	2.11707	3.1791	0.106553	2.68378	3.76584	0.105154	0.0172078	14.3617	0.0388026	0.349822	3.77801	3.75368	2.75813	2.60942	15.8996	14.6529	4.41008	5.68095
Os06t0218600-01	Os06g0218600	Cupredoxin domain containing protein.	2.11849	6.1336	0.0942101	5.61594	6.69897	0.0369615	0.0866567	16.2577	0.0162605	0.324685	6.6377	6.76025	5.64207	5.5898	118.267	105.261	38.7195	45.8301
Os01t0908700-01	Os01g0908700	Similar to Hnrpa2b1-prov protein.	2.11999	5.30394	0.0049003	4.78953	5.87359	0.00181995	0.0045498	312.857	0.000370757	0.262405	5.87681	5.87037	4.79082	4.78825	66.012	72.3978	18.8679	33.7701
Os12t0139400-01	Os12g0139400	A-type response regulator, Cytokinin signaling	2.12405	6.06701	0.0785598	5.54789	6.6347	0.00276626	0.078511	19.5646	0.0322873	0.349524	6.69022	6.57919	5.54984	5.54593	137.265	93.6021	39.7166	45.4974
Os09t0456800-01	Os09g0456800	Similar to Heat stress transcription factor Spl7 (Heat shock transcription factor) (Heat shock factor RHSF10).	2.12407	2.08267	0.0581801	1.60898	2.69581	0.0487013	0.0318293	26.4182	0.00299964	0.291088	2.67331	2.71832	1.64342	1.57454	7.43388	6.26438	1.7867	1.77714
Os01t0699100-01	Os01g0699100	Serine/threonine protein kinase domain containing protein.	2.12545	3.74029	0.123116	3.23575	4.32352	0.104099	0.0657335	12.495	0.0116006	0.312792	4.27704	4.37	3.30936	3.16214	26.0862	19.5653	7.72866	7.53159
Os09t0524300-00	Os09g0524300	Multi antimicrobial extrusion protein MatE family protein.	2.12571	0.981818	0.101792	0.578468	1.66641	0.100117	0.0183905	15.115	0.0355263	0.349524	1.65341	1.67942	0.649262	0.507675	2.38844	3.19487	0.36676	0.414914
Os07t0680900-01	Os07g0680900	Similar to Ribosomal protein S6 kinase.	2.12837	5.05172	0.0478307	4.53615	5.6259	0.0471419	0.0080882	32.2206	0.0163046	0.324685	5.62018	5.63162	4.56948	4.50282	64.9126	50.9049	19.2343	22.9022
Os10t0418100-01	Os10g0418100	Similar to Calcium-transporting ATPase 8, plasma membrane-type (EC 3.6.3.8) (Ca(2+)-ATPase isoform 8).	2.12886	0.652079	0.0485984	0.304828	1.39491	0.0454943	0.0170901	31.7214	0.00832454	0.311391	1.40699	1.38282	0.272658	0.336997	1.87748	2.22599	0.143853	0.165344
Os05t0530400-01	Os05g0530400	Heat stress transcription factor Spl7 (Heat shock transcription factor) (Heat shock factor RHSF10).	2.13617	1.62819	0.0941251	1.17027	2.2653	0.0649486	0.0681265	16.4526	0.0037101	0.295875	2.31347	2.21712	1.12434	1.2162	3.89504	5.13308	0.581028	1.66058
Os03t0772600-01	Os03g0772600	Similar to Lectin-like receptor kinase 7%3B2.	2.13619	1.88876	0.0546113	1.419	2.51404	0.0484776	0.025146	28.3571	0.00496354	0.301863	2.49626	2.53182	1.45328	1.38472	4.07671	7.03792	0.783814	2.18156
Os05t0566400-01	Os05g0566400	Similar to Blast and wounding induced mitogen-activated protein kinase.	2.13796	5.00055	0.0733682	4.48238	5.57862	0.0531641	0.0505616	21.1305	0.00225921	0.280403	5.61437	5.54286	4.51998	4.44479	56.1046	47.8453	15.9923	21.9385
Os04t0416100-01	Os04g0416100	Similar to Transcription factor E2F1 (E2F-1) (Fragment).	2.13807	2.04258	0.109018	1.5667	2.66301	0.033847	0.103631	14.2216	0.026943	0.345741	2.73629	2.58973	1.59063	1.54277	6.44316	6.64668	1.24248	2.29283
Os11t0213000-01	Os11g0213000	Similar to Protein kinase domain containing protein, expressed.	2.13811	1.58407	0.0806128	1.12806	2.2244	0.0696902	0.0405178	19.2334	0.00685306	0.311391	2.25305	2.19575	1.17734	1.07879	4.01358	5.18309	0.726469	1.39137
Os06t0637500-02	Os06g0637500	Similar to MYB transcription factor R2R3 type.	2.14131	4.06463	0.0678632	3.55232	4.65082	0.0471956	0.0487646	22.8917	0.00191295	0.278555	4.61634	4.6853	3.5857	3.51895	38.5963	24.8689	11.2774	10.2153
Os09t0533650-01	Os09g0533650	Conserved hypothetical protein.	2.14523	1.88528	0.20851	1.41346	2.51459	0.184826	0.0965177	7.46841	0.0359953	0.349524	2.44634	2.58284	1.54415	1.28277	5.57465	6.38864	1.4677	1.42165
Os03t0307000-01	Os03g0307000	Conserved hypothetical protein.	2.14885	4.59999	0.0857787	4.08118	5.18474	0.0410041	0.0753436	18.1942	0.00869886	0.311391	5.23802	5.13147	4.11017	4.05218	39.6034	42.8851	10.3728	20.0243
Os08t0332700-01	Os08g0332700	Conserved hypothetical protein.	2.1517	1.60637	0.247977	1.14606	2.25154	0.17413	0.176554	6.30455	0.024259	0.343038	2.1267	2.37639	1.02294	1.26919	3.04285	6.3718	0.437508	2.01317
Os03t0278300-04	Os03g0278300	Similar to THO complex subunit 4.	2.15265	4.06689	0.0567758	3.55126	4.65738	0.0345119	0.0450824	27.5519	0.00185194	0.278555	4.68926	4.6255	3.57567	3.52686	41.9192	22.6299	11.3199	9.83224
Os09t0571200-01	Os09g0571200	C2 domain containing protein.	2.15695	6.63785	0.164904	6.10647	7.21547	0.0514059	0.156687	9.51071	0.0435662	0.350708	7.10467	7.32626	6.07012	6.14282	180.637	167.37	58.5176	68.2898
Os07t0531500-01	Os07g0531500	Harpin-induced 1 domain containing protein.	2.16176	0.807933	0.271749	0.424717	1.53692	0.167485	0.214001	5.78803	0.0324542	0.349524	1.68824	1.3856	0.306287	0.543146	2.33055	2.4854	0.081931	0.618298
Os02t0567450-00	Os02g0567450	Hypothetical gene.	2.16414	2.32803	0.114477	1.83682	2.95061	0.0188781	0.11291	13.7594	0.0403599	0.350708	3.03045	2.87077	1.85017	1.82347	9.59141	7.40143	1.96366	2.69909
Os07t0114000-01	Os07g0114000	Similar to Protein phosphatase 2C-like.	2.16425	2.88446	0.279229	2.3808	3.49466	0.231958	0.155447	5.64142	0.0402809	0.350708	3.38475	3.60458	2.54482	2.21678	13.7764	12.3508	4.50243	3.52436
Os05t0576600-01	Os05g0576600	Conserved hypothetical protein.	2.16855	3.03588	0.219628	2.52844	3.64517	0.139669	0.169496	7.19077	0.0206894	0.33789	3.52531	3.76502	2.6272	2.42968	12.2802	13.4295	3.6891	4.26285
Os12t0291400-01	Os12g0291400	Similar to Petunia ribulose 1,5-bisphosphate carboxylase small subunit mRNA (clone pSSU 51), partial cds. (Fragment).	2.16949	9.13988	0.0558698	8.59826	9.71562	0.0182721	0.0527974	28.2833	0.0108816	0.311391	9.75295	9.67828	8.58534	8.61118	817.358	636.222	252.705	306.607
Os05t0449200-01	Os05g0449200	Transferase family protein.	2.17194	2.74863	0.142872	2.2455	3.36449	0.0578833	0.130621	11.0762	0.0258596	0.343725	3.27212	3.45685	2.28643	2.20457	11.6282	11.6089	3.21185	3.77623
Os04t0418500-01	Os04g0418500	Similar to photoperiod responsive protein.	2.17361	5.08686	0.131002	4.55755	5.67765	0.0905998	0.094621	12.0918	0.00681729	0.311391	5.61074	5.74455	4.62162	4.49349	80.6487	48.1694	25.9614	19.7162
Os10t0416500-04	Os10g0416500	Similar to Chitinase 1 precursor (EC 3.2.1.14) (Tulip bulb chitinase-1) (TBC-1).	2.17376	4.47962	0.0817705	3.95441	5.0746	0.0345467	0.0741143	19.3737	0.0109351	0.311391	5.02219	5.12701	3.97883	3.92998	41.4099	36.4325	11.9801	15.0759
Os07t0582450-00	Os07g0582450	Hypothetical gene.	2.18147	7.29656	0.273352	6.75557	7.88087	0.14873	0.229348	5.82186	0.0397885	0.350708	7.7187	8.04304	6.6504	6.86074	176.185	338.577	56.4121	143.231
Os07t0274700-01	Os07g0274700	HvB12D protein (B12Dg1 protein).	2.18174	4.51543	0.0425896	3.98763	5.1131	0.0315082	0.0286551	37.3721	0.000753958	0.262405	5.13336	5.09284	4.00991	3.96535	50.868	28.2364	13.9028	12.2987
Os01t0498300-01	Os01g0498300	Glycosyltransferase AER61, uncharacterized domain containing protein.	2.18188	1.08487	0.0552591	0.65937	1.78494	0.0508293	0.0216783	28.8062	0.00751631	0.311391	1.80027	1.76962	0.695312	0.623429	2.77348	3.46904	0.385581	0.5732
Os06t0579600-01	Os06g0579600	Similar to F-box domain containing protein.	2.18255	2.05427	0.262541	1.56701	2.69303	0.137792	0.223475	6.06543	0.0396798	0.350708	2.85105	2.53501	1.46958	1.66445	7.05904	7.03836	1.01904	3.13016
Os05t0210600-01	Os05g0210600	Molecular chaperone, heat shock protein, Hsp40, DnaJ domain containing protein.	2.18326	1.72868	0.0531489	1.25488	2.38136	0.0167785	0.050431	29.9741	0.0106862	0.311391	2.41702	2.3457	1.26674	1.24302	3.69562	6.2782	0.590465	1.91331
Os07t0582400-01	Os07g0582400	Similar to Proton myo-inositol cotransporter.	2.1845	6.35535	0.0346791	5.81664	6.94395	0.0255698	0.023427	45.9715	0.000496127	0.262405	6.92738	6.96051	5.83472	5.79856	149.721	120.841	45.0251	52.8642
Os01t0949500-01	Os01g0949500	Similar to Calmodulin (CaM).	2.1917	8.63283	0.0917271	8.08534	9.21739	0.0728625	0.0557218	17.4535	0.00435124	0.301523	9.17799	9.25679	8.13686	8.03382	683.662	451.913	226.471	204.472
Os04t0314500-00	Os04g0314500	Hypothetical protein.	2.2021	3.81223	0.188993	3.28509	4.42397	0.131395	0.135845	8.52209	0.0135364	0.31506	4.32791	4.52002	3.378	3.19218	27.4864	25.4304	8.25268	9.05636
Os03t0757900-01	Os03g0757900	Similar to UDP-glucose 6-dehydrogenase (EC 1.1.1.22) (UDP-Glc dehydrogenase) (UDP-GlcDH) (UDPGDH).	2.20916	4.11128	0.0884246	3.57909	4.72259	0.0119646	0.0876114	18.2884	0.0314415	0.349524	4.78454	4.66064	3.58755	3.57063	35.3812	25.7233	8.69606	11.4319
Os05t0429900-01	Os05g0429900	Similar to MybHv5 (Fragment).	2.21034	2.17397	0.108525	1.67586	2.82013	0.0907767	0.0594741	14.9113	0.00796497	0.311391	2.77807	2.86218	1.74005	1.61167	7.88473	7.621	1.90071	2.10656
Os01t0971400-01	Os01g0971400	Similar to Cysteine proteinase.	2.21119	1.49253	0.0547167	1.02612	2.17094	0.032823	0.0437786	29.5892	0.0017046	0.278555	2.2019	2.13999	1.04933	1.00291	3.78278	4.1245	0.603107	0.866532
Os04t0547900-01	Os04g0547900	Anti-sense to fibroblast growth factor protein GFG family protein.	2.21161	2.6702	0.127267	2.15834	3.30344	0.0848299	0.0948729	12.7245	0.00641205	0.311391	3.37053	3.23636	2.21833	2.09836	10.8098	9.09578	2.47639	3.13473
Os03t0283200-00	Os03g0283200	Similar to IN2-1 protein.	2.21199	2.11495	0.0441232	1.61844	2.76378	0.0278759	0.0342022	36.7101	0.000934537	0.263485	2.7396	2.78797	1.63815	1.59872	6.25875	7.79801	1.31729	2.36637
Os03t0150600-01	Os03g0150600	Pi transporter, Pi homeostasis	2.21325	5.04166	0.208422	4.50105	5.64721	0.0907765	0.187615	7.77712	0.0375788	0.349524	5.51455	5.77988	4.43686	4.56524	41.913	81.5567	11.8854	34.0583
Os01t0303600-01	Os01g0303600	Zinc finger, RING/FYVE/PHD-type domain containing protein.	2.21607	1.64247	0.232823	1.16588	2.31388	0.148756	0.179104	6.97319	0.0217606	0.340561	2.44053	2.18724	1.06069	1.27107	6.37241	3.73491	0.8538	1.15782
Os11t0448700-01	Os11g0448700	Conserved hypothetical protein.	2.21667	2.91081	0.0682335	2.3927	3.5411	0.0522925	0.0438327	23.8017	0.00204484	0.280258	3.5101	3.57209	2.42968	2.35573	13.1531	10.7055	3.28549	3.60719
Os08t0526400-01	Os08g0526400	Defence response, Rin4 domain containing protein.	2.22358	4.65418	0.112739	4.1133	5.26618	0.0240478	0.110144	14.462	0.0348111	0.349524	5.1883	5.34407	4.1303	4.09629	55.5496	38.9863	16.4057	15.5093
Os04t0556350-00	Os04g0556350	Hypothetical protein.	2.22491	3.57954	0.219303	3.04885	4.2026	0.175695	0.131245	7.44013	0.0216868	0.340561	4.2954	4.1098	3.17309	2.92462	28.1678	15.8626	7.28586	6.06415
Os01t0948500-01	Os01g0948500	Armadillo-like helical domain containing protein.	2.23278	2.97014	0.132142	2.44671	3.60555	0.0764954	0.107749	12.4022	0.00935995	0.311391	3.52936	3.68174	2.5008	2.39262	10.7805	18.1976	2.78403	6.51686
Os04t0605100-01	Os04g0605100	WRKY transcription factor 68.	2.23432	4.9969	0.146534	4.45053	5.61036	0.0906445	0.115134	11.1937	0.00950888	0.311391	5.52895	5.69177	4.51462	4.38643	63.9645	45.4136	19.4914	17.7595
Os01t0769700-02	Os01g0769700	Similar to predicted protein.	2.23769	3.10266	0.127932	2.57559	3.7376	0.106164	0.071386	12.8453	0.00976599	0.311391	3.78807	3.68712	2.50052	2.65066	21.5073	11.9087	4.65676	4.93562
Os01t0855600-01	Os01g0855600	Similar to Hs1pro-1 protein.	2.23847	2.33862	0.262181	1.82852	2.99103	0.185562	0.185217	6.27065	0.0245011	0.343441	3.122	2.86006	1.95973	1.6973	11.2599	7.76588	2.46359	2.54219
Os03t0133050-00	Os03g0133050	Non-protein coding transcript.	2.23942	1.70988	0.28797	1.22452	2.38764	0.227112	0.177051	5.71206	0.0333658	0.349524	2.26244	2.51283	1.38511	1.06392	4.19813	6.72751	1.03182	1.26164
Os03t0171600-02	Os03g0171600	Kelch-type beta propeller domain containing protein.	2.23986	5.6995	0.0998307	5.1474	6.31081	0.0058659	0.0996583	16.481	0.0378889	0.349635	6.24034	6.38128	5.14325	5.15155	76.8905	103.046	22.6107	42.9885
Os03t0816800-01	Os03g0816800	Protein of unknown function DUF567 family protein.	2.24108	2.73415	0.175652	2.21333	3.37752	0.139368	0.106913	9.37316	0.0137256	0.316592	3.30192	3.45312	2.31187	2.11478	13.9698	10.0918	3.95589	2.82697
Os03t0241400-00	Os03g0241400	Hypothetical protein.	2.24476	6.42914	0.0836877	5.87226	7.03882	0.0786964	0.0284693	19.7133	0.0160651	0.323539	7.05895	7.01869	5.81661	5.92791	130.807	162.52	34.8023	72.8142
Os03t0764100-01	Os03g0764100	Zinc finger transcription factor ZF1.	2.24502	6.88175	0.0551901	6.32306	7.4898	0.0129177	0.0536571	29.8968	0.0147623	0.319341	7.45185	7.52774	6.31393	6.3322	204.975	184.599	62.9526	78.7427
Os02t0614500-01	Os02g0614500	Protein of unknown function DUF250 domain containing protein.	2.24512	4.59585	0.0999582	4.04933	5.21613	0.0999459	0.00156868	16.5079	0.038468	0.349719	5.21502	5.21724	3.97866	4.12	41.4686	43.4506	9.93219	20.0089
Os01t0908600-01	Os01g0908600	Amino acid transporter, transmembrane domain containing protein.	2.2488	1.99077	0.0223208	1.49025	2.6594	0.0223079	0.000758483	74.0758	0.00851234	0.311391	2.65994	2.65887	1.50602	1.47447	5.50246	6.66063	1.00942	1.89871
Os01t0742400-02	Os01g0742400	Protein kinase, core domain containing protein.	2.24922	2.09917	0.0923079	1.59437	2.7638	0.0436231	0.0813497	17.9163	0.00919968	0.311391	2.70627	2.82132	1.62522	1.56353	5.67273	9.09558	1.17538	2.72252
Os01t0298400-01	Os01g0298400	Myb transcription factor domain containing protein.	2.25035	1.09714	0.0706876	0.658318	1.82847	0.063338	0.0313852	23.4106	0.00734328	0.311391	1.85066	1.80627	0.703105	0.613531	3.03211	3.60407	0.413894	0.565049
Os03t0264300-00	Os03g0264300	Similar to Protein kinase domain containing protein, expressed.	2.25201	3.81865	0.0844941	3.27768	4.4489	0.038408	0.07526	19.6031	0.00894138	0.311391	4.39568	4.50212	3.25052	3.30484	15.7466	38.4965	3.84954	16.0058
Os03t0792800-01	Os03g0792800	Beta-1,3-glucanase-like protein.	2.25402	1.73524	0.108134	1.24534	2.41784	0.0738566	0.0789821	15.3344	0.00430527	0.301523	2.362	2.47369	1.29757	1.19312	4.42938	6.78029	0.8694	1.68003
Os03t0760200-01	Os03g0760200	Cytochrome P450 family protein.	2.25978	4.48788	0.133777	3.93815	5.11434	0.0194591	0.132354	12.434	0.0462214	0.350708	5.02075	5.20793	3.95191	3.9244	34.7769	45.3101	9.78082	17.7563
Os12t0635400-01	Os12g0635400	VQ domain containing protein.	2.26207	3.1384	0.0449407	2.60434	3.78198	0.0144954	0.0425388	37.0586	0.00797495	0.311391	3.81206	3.7519	2.61459	2.59409	20.3121	12.4567	4.77441	4.63267
Os10t0510500-01	Os10g0510500	Auxin responsive SAUR protein family protein.	2.26364	4.58183	0.126123	4.03025	5.20889	0.0910562	0.0872682	13.2161	0.00571627	0.309103	5.2706	5.14718	4.09464	3.96586	48.5369	29.7901	12.5733	12.4172
Os12t0437800-01	Os12g0437800	Similar to MPI.	2.26559	3.52544	0.171808	2.98452	4.16441	0.0588478	0.161415	9.71209	0.0386626	0.349822	4.27854	4.05027	3.02613	2.94291	28.6428	14.4384	6.49312	5.84752
Os05t0563950-01	Os05g0563950	Conserved hypothetical protein.	2.26835	3.60985	0.275453	3.06705	4.2487	0.170274	0.21652	6.06672	0.0296529	0.34865	4.4018	4.09559	3.18746	2.94665	42.9648	11.8922	10.3781	4.49445
Os03t0822400-01	Os03g0822400	Conserved hypothetical protein.	2.26864	1.88238	0.196924	1.38203	2.56386	0.171626	0.0965589	8.48733	0.0265894	0.34461	2.63214	2.49558	1.26067	1.50339	9.0469	4.05308	1.44472	1.16342
Os01t0162300-01	Os01g0162300	Leucine-rich repeat, plant specific containing protein.	2.26949	3.28121	0.0344562	2.74285	3.92522	0.002808	0.0343416	48.5289	0.0124859	0.31419	3.94951	3.90094	2.74087	2.74484	19.3815	17.4404	4.49259	7.06714
Os07t0638400-01	Os07g0638400	Similar to 1-Cys peroxiredoxin.	2.27088	1.35798	0.0987154	0.889637	2.07289	0.0454573	0.0876263	16.9515	0.0107277	0.311391	2.01093	2.13485	0.92178	0.857494	3.43203	4.53073	0.594551	0.755502
Os07t0676900-01	Os07g0676900	Similar to Peroxidase (EC 1.11.1.7).	2.27321	2.73149	0.111905	2.20262	3.38735	0.0962195	0.0571353	14.9723	0.00978089	0.311391	3.34695	3.42775	2.27065	2.13458	12.7756	10.8823	3.26224	3.33341
Os06t0158100-00	Os06g0158100	Similar to WRKY transcription factor 63.	2.27526	1.4943	0.185174	1.01465	2.20068	0.0721148	0.170554	9.05801	0.0360432	0.349524	2.08008	2.32128	1.06564	0.963656	3.62609	5.69864	0.736049	1.01459
Os01t0860601-01	Os01g0860601	Similar to Ferredoxin, root R-B1.	2.27599	4.33358	0.0714967	3.78075	4.96725	0.00122367	0.0714863	23.469	0.0270625	0.345799	4.9167	5.0178	3.77989	3.78162	41.4772	32.8006	11.1736	13.0348
Os05t0119300-01	Os05g0119300	Similar to ESTs AA754121.	2.27626	8.86548	0.0406735	8.29198	9.47864	0.0046091	0.0404115	41.2601	0.0140772	0.317342	9.45007	9.50722	8.28872	8.29524	711.622	590.086	215.609	270.269
Os02t0270350-00	Os02g0270350	Hypothetical protein.	2.27835	0.816719	0.0503623	0.415886	1.60388	0.0290207	0.0411601	33.3598	0.00161217	0.278555	1.63298	1.57477	0.395365	0.436407	2.17219	3.1199	0.158014	0.433351
Os04t0558700-01	Os04g0558700	Conserved hypothetical protein.	2.27882	2.28689	0.0822288	1.76867	2.95695	0.0782114	0.0253879	20.4367	0.0175098	0.327265	2.9749	2.939	1.71336	1.82397	13.8943	5.18852	2.89716	1.40208
Os10t0536450-00	Os10g0536450	Hypothetical protein.	2.28555	4.90393	0.206418	4.34377	5.53631	0.0871472	0.187119	8.17035	0.036823	0.349524	5.404	5.66863	4.4054	4.28215	37.5754	64.6449	11.2255	23.7145
Os03t0162200-01	Os03g0162200	Similar to Histone H2A.	2.28979	1.07919	0.0989545	0.635999	1.83121	0.082817	0.0541602	17.0815	0.00633445	0.311391	1.79292	1.86951	0.577438	0.694559	2.82394	3.27252	0.299335	0.473326
Os02t0807900-01	Os02g0807900	Conserved hypothetical protein.	2.2916	2.80549	0.151179	2.27037	3.46673	0.118867	0.0934128	11.1914	0.00953768	0.311391	3.53278	3.40068	2.35442	2.18632	16.2889	11.113	3.78135	3.83279
Os05t0322900-01	Os05g0322900	Similar to WRKY transcription factor 45.	2.29197	3.57085	0.17015	3.02233	4.21892	0.127812	0.112317	9.9455	0.0105129	0.311391	4.1395	4.29834	3.11271	2.93195	20.3607	17.7754	5.59674	5.94657
Os08t0293100-01	Os08g0293100	Conserved hypothetical protein.	2.29352	3.40105	0.24524	2.85457	4.05214	0.163355	0.182914	6.90596	0.0210117	0.338004	3.9228	4.18148	2.97008	2.73906	26.9866	15.0442	8.20695	4.31088
Os07t0106700-01	Os07g0106700	Similar to disease resistance response protein 206.	2.30455	3.45764	0.0468848	2.90746	4.11194	0.00209408	0.0468381	36.3316	0.0172816	0.327265	4.07882	4.14506	2.90894	2.90598	18.287	20.792	4.41931	7.91517
Os03t0187700-01	Os03g0187700	Target SNARE coiled-coil region domain containing protein.	2.30465	4.95828	0.108869	4.39245	5.597	0.03703	0.102377	15.6472	0.021466	0.339571	5.66939	5.5246	4.41863	4.36626	72.1319	43.7934	17.9336	19.371
Os02t0548700-00	Os02g0548700	Similar to ubiquitin-protein ligase.	2.30568	3.68273	0.0985987	3.12911	4.3343	0.0233535	0.0957931	17.2862	0.0269699	0.345741	4.26657	4.40204	3.14563	3.1126	24.3998	26.5019	6.22058	9.84436
Os03t0319300-01	Os03g0319300	Similar to Calmodulin NtCaM3 (Calmodulin NtCaM4) (Calmodulin NtCaM5) (Calmodulin NtCaM6) (Calmodulin NtCaM7) (Calmodulin NtCaM8) (Calmodulin NtCaM11) (Calmodulin NtCaM12).	2.30805	8.28549	0.0879793	7.70409	8.91076	0.0819781	0.0319365	19.3966	0.0147942	0.319341	8.93334	8.88818	7.76205	7.64612	556.083	362.652	173.002	149.241
Os05t0531000-01	Os05g0531000	Protein of unknown function DUF584 family protein.	2.30949	5.18054	0.218103	4.61182	5.8194	0.12685	0.177421	7.83009	0.0209982	0.338004	5.69394	5.94485	4.70152	4.52213	74.2801	54.0877	24.0025	19.2406
Os05t0343400-01	Os05g0343400	WRKY transcription factor 53 (Transcription factor WRKY12).	2.31111	6.24051	0.17129	5.66541	6.87399	0.0533878	0.162758	9.97836	0.0411295	0.350708	6.7589	6.98908	5.62766	5.70316	108.674	167.761	31.8775	64.1272
Os07t0225300-01	Os07g0225300	OsNAC3 protein.	2.319	3.98486	0.189868	3.42404	4.63754	0.127631	0.140572	9.03867	0.0123718	0.313513	4.53814	4.73694	3.51429	3.33379	29.7388	29.218	8.5896	9.91404
Os02t0799600-01	Os02g0799600	Conserved hypothetical protein.	2.32003	4.3559	0.256687	3.79092	5.00507	0.194787	0.167172	6.6893	0.0229171	0.341502	4.88686	5.12328	3.92866	3.65319	51.5012	28.4982	16.7166	8.92065
Os05t0524100-01	Os05g0524100	Conserved hypothetical protein.	2.32039	4.68555	0.0718925	4.11755	5.33191	0.0712873	0.00930934	23.8881	0.0240693	0.342825	5.32533	5.3385	4.16795	4.06714	66.564	39.4756	17.9969	15.7352
Os03t0171600-03	Os03g0171600	Similar to kelch motif family protein.	2.3205	4.13655	0.17246	3.57366	4.7881	0.133592	0.109068	9.95867	0.011299	0.311391	4.86522	4.71098	3.66813	3.4792	86.558	13.774	23.0474	4.89216
Os04t0401100-01	Os04g0401100	Similar to OSIGBa0113L04.8 protein.	2.32172	0.731601	0.110353	0.34341	1.5586	0.110353	3.71226e-05	15.5731	0.0408233	0.350708	1.55863	1.55858	0.265379	0.421442	2.11189	2.1081	0.109431	0.0367
Os09t0357400-00	Os09g0357400	Disease resistance protein domain containing protein.	2.32909	2.80897	0.102875	2.26453	3.4843	0.0978966	0.0316156	16.768	0.0223423	0.341502	3.46194	3.50665	2.33375	2.19531	11.9965	14.3043	2.83563	4.72669
Os04t0556400-01	Os04g0556400	Similar to UDP-glycosyltransferase UGT93B9.	2.33357	0.644298	0.169645	0.276859	1.4994	0.114513	0.125165	10.1915	0.00974416	0.311391	1.5879	1.41089	0.195886	0.357831	1.96885	2.27825	0.035929	0.180638
Os09t0518266-00	Os09g0518266	Hypothetical protein.	2.33596	0.816279	0.0740193	0.408221	1.63223	0.0353361	0.0650401	23.386	0.00593364	0.311391	1.67822	1.58624	0.433207	0.383235	2.51447	2.70601	0.223142	0.179543
Os01t0699400-01	Os01g0699400	Serine/threonine protein kinase domain containing protein.	2.33729	1.52553	0.0484156	1.03145	2.25629	0.0353635	0.0330681	35.7774	0.000801011	0.263485	2.23291	2.27967	1.00644	1.05646	5.48938	3.86626	0.878085	0.650752
Os11t0661800-01	Os11g0661800	Concanavalin A-like lectin/glucanase domain containing protein.	2.34505	2.48573	0.0830854	1.94583	3.17545	0.0801213	0.0219943	20.9296	0.0199735	0.337027	3.191	3.1599	2.00248	1.88917	9.04238	11.1675	1.86746	3.58369
Os04t0117150-00	Os04g0117150	Hypothetical conserved gene.	2.34738	0.484769	0.197891	0.167974	1.39903	0.126944	0.151809	8.79763	0.0139276	0.317342	1.50637	1.29168	0.0782115	0.257737	2.0965	1.86151	0.034827	0.049038
Os04t0492400-02	Os04g0492400	Similar to H0425E08.4 protein.	2.34839	4.64994	0.0130662	4.07471	5.30638	0.0118474	0.00551027	133.309	0.000720452	0.262405	5.31027	5.30248	4.06633	4.08309	47.4961	45.79	11.5783	19.2241
Os10t0528900-01	Os10g0528900	Similar to Tau class GST protein 3.	2.35013	2.8161	0.0502416	2.26639	3.49913	0.0486628	0.0124962	34.6995	0.0118735	0.313101	3.49029	3.50797	2.3008	2.23198	14.5477	9.33028	3.30072	2.80503
Os05t0312600-01	Os05g0312600	EF-Hand type domain containing protein.	2.35673	1.23618	0.16017	0.763838	2.00062	0.129324	0.0944976	10.9201	0.0111855	0.311391	1.9338	2.06744	0.672392	0.855283	3.60616	3.40691	0.454026	0.45685
Os02t0585200-01	Os02g0585200	Heavy metal transport/detoxification protein domain containing protein.	2.35807	3.83015	0.108597	3.26101	4.49861	0.0646231	0.0872759	16.1169	0.0053706	0.306778	4.4369	4.56033	3.3067	3.21531	28.3873	24.815	7.3468	8.65084
Os04t0435500-01	Os04g0435500	Glutathione S-transferase, C-terminal-like domain containing protein.	2.35817	4.24917	0.0464773	3.67516	4.91283	0.00402871	0.0463024	37.6598	0.0160451	0.323539	4.94557	4.88009	3.67232	3.67801	39.4105	33.1661	9.1114	13.7747
Os05t0223000-01	Os05g0223000	Similar to TCH2 (TOUCH 2)%3B calcium ion binding.	2.36091	6.2202	0.178768	5.63132	6.87066	0.0657872	0.166223	9.80429	0.0350577	0.349524	6.75312	6.9882	5.67784	5.5848	124.559	117.977	37.8427	44.0728
Os01t0357150-00	Os01g0357150	Hypothetical protein.	2.36138	6.44781	0.132081	5.85772	7.09734	0.00068006	0.132079	13.2729	0.0478672	0.350708	7.00395	7.19074	5.85723	5.8582	139.779	153.488	40.9091	57.4807
Os06t0240050-00	Os06g0240050	BURP domain-containing protein 9.	2.36337	0.550435	0.0877195	0.208977	1.44982	0.0707378	0.0518737	20.0049	0.00368957	0.295875	1.41314	1.4865	0.258996	0.158958	1.58543	2.84432	0.082202	0.062004
Os06t0128800-01	Os06g0128800	C2 calcium/lipid-binding domain, CaLB domain containing protein.	2.37224	1.89856	0.0995054	1.37508	2.62132	0.0515977	0.0850824	17.7122	0.00709544	0.311391	2.56116	2.68149	1.41156	1.33859	7.43518	5.90174	1.50612	1.23335
Os05t0110000-01	Os05g0110000	Zinc finger, RING/FYVE/PHD-type domain containing protein.	2.37359	4.31635	0.101553	3.73762	4.98469	0.0935536	0.0395058	17.3666	0.0151189	0.319341	4.95676	5.01263	3.80377	3.67147	45.43	32.0331	11.9866	11.8179
Os05t0550300-01	Os05g0550300	Similar to Lipid transfer protein (Fragment).	2.37546	3.86841	0.177596	3.29433	4.54254	0.171263	0.0470047	9.93959	0.0468637	0.350708	4.5093	4.57577	3.41543	3.17323	31.2425	21.231	8.42503	6.95588
Os02t0806400-01	Os02g0806400	Similar to Gata zn finger family protein.	2.37884	5.37432	0.0614776	4.78542	6.03568	0.038455	0.0479657	28.7607	0.00154309	0.278555	6.0696	6.00177	4.75823	4.81261	80.2813	73.5148	19.4296	31.801
Os05t0545300-01	Os05g0545300	Serine/threonine protein kinase domain containing protein.	2.37911	0.647	0.195105	0.27451	1.52493	0.0765791	0.179448	9.06363	0.035619	0.349524	1.65182	1.39804	0.220361	0.32866	2.69509	2.16445	0.134989	0.135767
Os01t0878900-01	Os01g0878900	Similar to 4,5-DOPA dioxygenase extradiol-like protein.	2.39073	6.84069	0.129386	6.2408	7.49825	0.0310813	0.125597	13.7442	0.0345337	0.349524	7.40944	7.58706	6.26278	6.21882	195.161	187.922	58.1539	70.9135
Os01t0949260-00	Os01g0949260	Hypothetical protein.	2.39497	1.3698	0.20393	0.877732	2.13774	0.0680629	0.192237	8.7379	0.0452952	0.350708	2.27367	2.00181	0.829605	0.92586	4.05469	4.26915	0.364563	1.10932
Os01t0768100-01	Os01g0768100	Conserved hypothetical protein.	2.40115	1.43023	0.183739	0.931722	2.19545	0.0921708	0.158948	9.72672	0.0204365	0.33789	2.30784	2.08305	0.996896	0.866547	4.93074	4.25675	0.655815	0.835913
Os05t0402900-01	Os05g0402900	Similar to EDGP.	2.40258	1.49204	0.0742829	0.988192	2.25278	0.00405238	0.0741723	24.0754	0.0259604	0.343803	2.20033	2.30522	0.991058	0.985327	4.89074	4.56806	0.818724	0.696738
Os07t0232850-00	Os07g0232850	Non-protein coding transcript.	2.4045	3.35764	0.0565625	2.7839	4.04963	0.0130475	0.0550371	31.6467	0.01401	0.317342	4.08855	4.01071	2.79312	2.77467	17.7247	16.3049	3.75021	6.05838
Os01t0865700-00	Os01g0865700	Zinc finger, RING/FYVE/PHD-type domain containing protein.	2.42122	0.928038	0.231285	0.488246	1.76398	0.198866	0.11809	7.80057	0.0279393	0.346692	1.84748	1.68048	0.347627	0.628865	3.86461	2.38629	0.289668	0.249709
Os12t0571100-01	Os12g0571100	Similar to Metallothionein-like protein type 1.	2.42414	3.52097	0.157845	2.9397	4.21717	0.0375734	0.153308	11.4455	0.0425781	0.350708	4.32558	4.10877	2.96627	2.91313	25.4198	15.4761	5.21871	5.84713
Os01t0717000-01	Os01g0717000	Similar to GmCK1p (EC 2.7.1.32).	2.42866	4.41834	0.0762436	3.82439	5.10454	0.0409509	0.0643126	23.7452	0.00385781	0.296902	5.05907	5.15002	3.85334	3.79543	28.8247	50.4932	6.89283	19.1059
Os03t0304800-01	Os03g0304800	Lg106-like family protein.	2.43129	3.41171	0.182103	2.83052	4.11224	0.17473	0.0512946	9.95384	0.0448249	0.350708	4.14851	4.07597	2.95407	2.70697	25.5213	14.2319	6.15506	4.37374
Os01t0638000-01	Os01g0638000	UDP-glucuronosyl/UDP-glucosyltransferase family protein.	2.43238	0.786217	0.0732423	0.373338	1.65571	0.0594731	0.042748	24.7609	0.00262282	0.290608	1.62548	1.68593	0.331284	0.415392	2.32311	2.99773	0.158679	0.20744
Os03t0292100-01	Os03g0292100	Hypothetical conserved gene.	2.43541	4.45077	0.0496974	3.85476	5.13893	0.0274514	0.0414277	36.5429	0.0016464	0.278555	5.10963	5.16822	3.83535	3.87417	32.7381	46.6153	7.44328	18.525
Os12t0570700-01	Os12g0570700	Similar to Metallothionein-like protein type 1.	2.43677	6.84375	0.0969168	6.23136	7.51632	0.00795041	0.0965902	18.7503	0.0326861	0.349524	7.58462	7.44803	6.23698	6.22573	212.853	149.885	55.1252	61.054
Os01t0134700-01	Os01g0134700	Calmodulin binding protein-like family protein.	2.44051	2.93956	0.113983	2.3656	3.65278	0.032021	0.109393	15.9703	0.025904	0.343803	3.57543	3.73013	2.38824	2.34295	8.74912	22.1714	1.81561	7.39986
Os09t0562600-01	Os09g0562600	Serine/threonine protein kinase-related domain containing protein.	2.45152	1.45176	0.0192793	0.942505	2.23618	0.00410484	0.0188372	94.8963	0.00445125	0.301523	2.22286	2.2495	0.945407	0.939602	4.03941	5.63803	0.547488	1.14688
Os07t0635200-00	Os07g0635200	Cytochrome P450, E-class, group I domain containing protein.	2.45235	0.639854	0.0472472	0.262933	1.5571	0.0340411	0.0327643	38.7373	0.000671604	0.262405	1.58027	1.53393	0.287004	0.238862	2.11562	2.93939	0.117974	0.158195
Os10t0444700-01	Os10g0444700	Similar to Phosphate transporter 6.	2.4526	3.61593	0.0872976	3.02623	4.32054	0.0278995	0.0827194	20.9677	0.0162455	0.324685	4.26205	4.37903	3.04596	3.0065	23.8762	21.9693	5.60513	7.44852
Os04t0610400-00	Os04g0610400	Similar to AP2 domain containing protein RAP2.6 (Fragment).	2.45347	6.19147	0.232417	5.57781	6.87263	0.0861936	0.215844	7.87874	0.0460723	0.350708	6.72001	7.02526	5.63876	5.51686	139.68	128.238	43.1024	43.1941
Os10t0567900-01	Os10g0567900	Similar to F-box protein interaction domain containing protein, expressed.	2.45402	2.77907	0.0970066	2.20595	3.5011	0.0659721	0.0711194	18.8813	0.00286576	0.291088	3.55139	3.45081	2.1593	2.2526	14.383	12.3805	2.67426	4.43472
Os09t0533600-01	Os09g0533600	Similar to Avr9/Cf-9 induced kinase 1.	2.46555	2.31176	0.134647	1.75071	3.05262	0.13107	0.03083	13.6741	0.0357011	0.349524	3.03082	3.07442	1.65803	1.84339	7.43009	11.1255	1.16589	3.71322
Os09t0341600-01	Os09g0341600	Cyclin-like F-box domain containing protein.	2.47045	1.89761	0.1551	1.35423	2.65901	0.146239	0.0516726	11.8971	0.0309903	0.349524	2.69555	2.62247	1.45764	1.25083	6.86172	7.34676	1.22027	1.73369
Os02t0324700-01	Os02g0324700	Similar to senescence-associated protein.	2.47538	6.06389	0.192011	5.44522	6.75287	0.082765	0.173257	9.63122	0.0282311	0.347443	6.63036	6.87538	5.50374	5.38669	124.616	120.951	37.08	41.6704
Os01t0168100-01	Os01g0168100	KIP1-like domain containing protein.	2.4894	4.77155	0.151704	4.15879	5.47459	0.0894461	0.122529	12.2662	0.00907614	0.311391	5.38795	5.56124	4.09555	4.22204	21.1306	103.784	4.53821	40.6742
Os11t0208850-00	Os11g0208850	Hypothetical protein.	2.49732	3.3414	0.182854	2.74581	4.06619	0.0822197	0.163327	10.212	0.023978	0.342728	3.9507	4.18168	2.68767	2.80395	14.2989	27.9079	3.09975	9.64794
Os11t0143300-01	Os11g0143300	A-type response regulator, Cytokinin signaling	2.49768	6.00282	0.0726877	5.37873	6.69932	0.0177291	0.0704924	25.6934	0.0169411	0.327103	6.74916	6.64947	5.36619	5.39126	144.209	98.4999	34.5701	40.9425
Os05t0497300-01	Os05g0497300	Similar to Ethylene response factor 2.	2.49937	6.23981	0.155953	5.61391	6.93548	0.0446502	0.149425	11.9842	0.0356425	0.349524	6.82982	7.04114	5.64549	5.58234	130.518	143.72	37.5127	49.4271
Os04t0400600-00	Os04g0400600	Similar to OSIGBa0113L04.4 protein.	2.50444	2.58955	0.203394	2.01065	3.33514	0.100479	0.176841	9.20929	0.0230478	0.341502	3.21009	3.46018	2.0817	1.9396	11.4889	10.33	2.68174	2.42453
Os07t0241500-01	Os07g0241500	UDP-glucuronosyl/UDP-glucosyltransferase family protein.	2.50577	1.20637	0.071339	0.713746	2.039	0.0117953	0.0703571	26.2716	0.0203983	0.337695	2.08875	1.98925	0.722086	0.705405	3.34039	3.92919	0.321523	0.551597
Os09t0400500-01	Os09g0400500	Serine/threonine protein kinase domain containing protein.	2.50699	2.15403	0.136337	1.59077	2.91673	0.00687271	0.136164	13.754	0.0456362	0.350708	2.82045	3.01301	1.58591	1.59563	7.79624	9.07186	1.53926	2.17844
Os04t0540900-01	Os04g0540900	Serine/threonine protein kinase domain containing protein.	2.51163	3.1479	0.149758	2.55293	3.88155	0.088337	0.12093	12.5466	0.00870113	0.311391	3.79604	3.96706	2.61539	2.49046	15.4305	22.0035	3.60837	6.84094
Os06t0255900-01	Os06g0255900	Conserved hypothetical protein.	2.5127	1.62092	0.0436661	1.08727	2.41651	0.00951317	0.0426172	43.05	0.0104021	0.311391	2.38637	2.44664	1.094	1.08054	3.73905	7.76823	0.470619	1.88466
Os03t0815100-01	Os03g0815100	Similar to OsNAC6 protein.	2.52079	7.09203	0.184016	6.45638	7.79026	0.069745	0.170287	10.2512	0.0317877	0.349524	7.66985	7.91067	6.5057	6.40707	234.855	226.214	70.933	78.7845
Os01t0645000-01	Os01g0645000	Similar to TIS11 protein (dTIS11).	2.52354	0.893252	0.128338	0.447513	1.78296	0.0186495	0.126975	14.7159	0.0388051	0.349822	1.69318	1.87275	0.460701	0.434326	1.95042	4.11833	0.123147	0.371591
Os03t0133000-01	Os03g0133000	Similar to NAC-domain protein 14.	2.529	3.18419	0.211731	2.58449	3.92305	0.146192	0.153159	8.94068	0.012363	0.313513	3.81475	4.03135	2.68786	2.48111	18.8837	16.8013	4.8553	4.50793
Os05t0397650-00	Os05g0397650	Similar to zinc finger (C3HC4-type RING finger) family protein.	2.5295	3.87475	0.110277	3.26272	4.60157	0.0947283	0.0564593	17.1696	0.00776911	0.311391	4.56165	4.6415	3.19574	3.32971	30.0699	28.0339	6.29445	10.3832
Os02t0693450-00	Os02g0693450	Hypothetical protein.	2.54021	2.07933	0.111721	1.5129	2.85785	0.0987797	0.0521935	17.0249	0.0102593	0.311391	2.89475	2.82094	1.58274	1.44305	8.37087	7.9002	1.45708	1.94963
Os04t0372700-01	Os04g0372700	Similar to Quinone-oxidoreductase QR1 (Fragment).	2.54159	4.2317	0.152003	3.612	4.95773	0.144925	0.0458427	12.5205	0.0323189	0.349524	4.92531	4.99014	3.50952	3.71448	29.8253	39.8136	5.73751	16.1188
Os06t0646100-01	Os06g0646100	Conserved hypothetical protein.	2.54414	5.2226	0.129697	4.59227	5.93945	0.0808169	0.101439	14.6896	0.00559653	0.309103	5.86772	6.01118	4.64942	4.53513	93.3655	58.3949	25.1618	20.0599
Os02t0327500-01	Os02g0327500	Protein of unknown function DUF266, plant family protein.	2.54771	3.05524	0.114133	2.45422	3.80343	0.107815	0.0374467	16.7179	0.0207327	0.33789	3.77695	3.82991	2.37799	2.53046	14.0895	20.35	2.61586	7.31318
Os02t0605900-01	Os02g0605900	Similar to Chitinase (EC 3.2.1.14) A.	2.54824	3.61038	0.173982	2.99814	4.34764	0.0521811	0.165973	10.9694	0.0380191	0.349659	4.23028	4.465	3.03504	2.96124	20.2739	24.1571	4.76903	7.43669
Os07t0110000-01	Os07g0110000	Conserved hypothetical protein.	2.5511	3.88241	0.0709419	3.26519	4.61631	0.0692681	0.0153195	26.9343	0.01751	0.327265	4.62714	4.60547	3.31417	3.21621	30.071	27.5986	6.55014	9.57037
Os05t0548900-01	Os05g0548900	Similar to Phosphoethanolamine methyltransferase.	2.55526	2.94767	0.188195	2.34762	3.70109	0.0497188	0.181509	10.1708	0.0457045	0.350708	3.82944	3.57274	2.38278	2.31246	12.4031	12.6547	2.13434	4.24841
Os02t0129000-00	Os02g0129000	Hypothetical conserved gene.	2.5682	0.867088	0.134242	0.421781	1.78254	0.0399418	0.128162	14.3354	0.0278719	0.346541	1.69192	1.87317	0.450024	0.393538	2.10101	4.58513	0.156925	0.45259
Os11t0154500-01	Os11g0154500	No apical meristem (NAM) protein domain containing protein.	2.5685	1.81372	0.0353306	1.2567	2.61763	0.0338671	0.0100633	54.4753	0.00605843	0.311391	2.62475	2.61051	1.28065	1.23275	6.50659	7.04882	0.988346	1.58484
Os04t0572200-00	Os04g0572200	Similar to OSIGBa0127A14.7 protein.	2.57027	0.520632	0.0206767	0.176223	1.53815	0.0122584	0.0166511	93.1506	0.000217147	0.262405	1.54992	1.52637	0.167555	0.184891	2.06906	2.83222	0.066795	0.067198
Os06t0696450-00	Os06g0696450	Hypothetical protein.	2.57273	4.10479	0.128098	3.47936	4.84265	0.110978	0.0639766	15.051	0.0103307	0.311391	4.79742	4.88789	3.55783	3.40088	42.148	31.0861	10.1654	10.1518
Os06t0254700-01	Os06g0254700	Caleosin related family protein.	2.57776	5.23376	0.0543537	4.59508	5.9612	0.0343588	0.0421165	35.5446	0.000992278	0.263485	5.99098	5.93142	4.61938	4.57079	78.3766	62.0567	18.0991	23.4312
Os01t0389700-01	Os01g0389700	Protein of unknown function DUF679 family protein.	2.57797	2.32687	0.107085	1.74196	3.10819	0.0912158	0.0560968	18.0431	0.00666107	0.311391	3.14786	3.06852	1.80646	1.67746	10.8478	8.81907	1.97503	2.24468
Os08t0402500-01	Os08g0402500	Protein of unknown function DUF761, plant domain containing protein.	2.58188	1.40221	0.167812	0.876022	2.24444	0.160804	0.0479915	11.5322	0.0373171	0.349524	2.27838	2.21051	0.989727	0.762317	5.08421	4.46027	0.75267	0.492235
Os03t0710700-00	Os03g0710700	Similar to predicted protein.	2.59375	3.17998	0.0624502	2.56593	3.94097	0.0274628	0.0560877	31.1384	0.00498344	0.301863	3.98063	3.90131	2.58535	2.54651	18.9476	15.5095	3.67209	5.0596
Os08t0246800-01	Os08g0246800	Conserved hypothetical protein.	2.59467	2.63563	0.125371	2.03612	3.41167	0.0751802	0.100328	15.5166	0.00562659	0.309103	3.48261	3.34073	2.08928	1.98296	11.2325	12.0329	1.97515	3.58863
Os01t0793900-01	Os01g0793900	Conserved hypothetical protein.	2.59541	3.09928	0.156635	2.48674	3.8627	0.130643	0.0864122	12.4231	0.0106878	0.311391	3.8016	3.9238	2.57912	2.39436	18.1472	14.7899	4.21866	3.86808
Os02t0781400-02	Os02g0781400	Similar to 20 kDa chaperonin, chloroplast precursor (Protein Cpn21) (Chloroplast protein Cpn10) (Chloroplast chaperonin 10) (Ch-CPN10).	2.59698	2.31127	0.13895	1.7232	3.10003	0.135462	0.0309357	14.0132	0.0352717	0.349524	3.12191	3.07816	1.81899	1.62741	9.37787	8.45838	1.75563	1.88103
Os05t0571800-01	Os05g0571800	Similar to H0402C08.3 protein.	2.59877	1.57559	0.22631	1.0307	2.40853	0.159175	0.160872	8.61007	0.0132268	0.31419	2.52228	2.29478	0.918147	1.14325	7.70493	3.84797	0.82994	0.779688
Os04t0416700-01	Os04g0416700	Harpin-induced 1 domain containing protein.	2.59901	3.4159	0.0905901	2.79571	4.17367	0.0752193	0.0504839	21.5115	0.00399553	0.297769	4.13797	4.20937	2.8489	2.74252	17.3782	19.3881	3.67143	5.97825
Os04t0556500-01	Os04g0556500	Similar to Cis-zeatin O-glucosyltransferase 1 (EC 2.4.1.215) (cisZOG1).	2.60831	2.64214	0.0749088	2.03958	3.4227	0.0420672	0.0619813	26.112	0.00276524	0.291088	3.37887	3.46653	2.00984	2.06933	11.5362	14.1728	2.12999	4.24554
Os09t0502500-01	Os09g0502500	Alcohol dehydrogenase superfamily, zinc-containing protein.	2.61257	2.63485	0.0979085	2.03165	3.41712	0.0977185	0.0060968	20.0121	0.0310994	0.349524	3.41281	3.42144	2.10075	1.96256	14.1859	10.9263	2.84316	2.83525
Os11t0210201-00	Os11g0210201	Conserved hypothetical protein.	2.61331	4.60841	0.180157	3.96727	5.35315	0.172778	0.0510318	10.879	0.0402505	0.350708	5.38923	5.31706	4.08945	3.8451	67.2564	37.2527	16.0992	12.5067
Os05t0273800-01	Os05g0273800	Similar to Soluble epoxide hydrolase.	2.61391	2.5899	0.116747	1.98794	3.37414	0.116329	0.00987598	16.7918	0.0364616	0.349524	3.36716	3.38113	1.90568	2.07019	13.2141	10.2395	2.23033	3.08797
Os02t0791500-02	Os02g0791500	Similar to UDP-glucuronic acid 4-epimerase.	2.61498	3.04987	0.331567	2.4343	3.8211	0.192613	0.269884	5.91502	0.0344682	0.349524	4.01194	3.63026	2.2981	2.5705	32.462	9.21272	4.76223	3.58623
Os02t0193300-01	Os02g0193300	Conserved hypothetical protein.	2.61704	1.55397	0.0485553	1.00792	2.39585	0.0412949	0.0255411	40.4248	0.00171654	0.278555	2.37779	2.41391	0.978716	1.03712	6.35277	4.69838	0.899877	0.667287
Os04t0492450-00	Os04g0492450	Non-protein coding transcript.	2.62011	5.64093	0.090667	4.98875	6.37838	0.0353993	0.0834709	21.6753	0.011145	0.311391	6.31935	6.4374	5.01378	4.96372	81.8938	109.021	20.3264	38.7224
Os02t0134200-01	Os02g0134200	Protein of unknown function DUF1645 family protein.	2.62059	3.90066	0.221893	3.26713	4.65702	0.166686	0.146465	8.85835	0.0131535	0.31419	4.55346	4.76059	3.385	3.14927	36.6448	27.8675	9.38278	7.92237
Os06t0652200-01	Os06g0652200	Similar to Hemolysin-III related family protein.	2.62232	1.06566	0.407699	0.577071	1.96791	0.315169	0.258626	4.82451	0.0434441	0.350708	2.15079	1.78504	0.354213	0.799929	6.03225	2.12484	0.349364	0.246038
Os03t0190400-01	Os03g0190400	Hypothetical gene.	2.62256	2.43131	0.177914	1.83334	3.22431	0.0558174	0.168931	11.0567	0.0361205	0.349524	3.10486	3.34376	1.87281	1.79387	8.02598	12.5641	1.58673	3.01784
Os05t0208600-00	Os05g0208600	Myb/SANT-like domain domain containing protein.	2.62916	0.578221	0.122814	0.208551	1.60315	0.0608807	0.106662	16.059	0.00952186	0.311391	1.67857	1.52773	0.165502	0.251601	2.38287	2.58446	0.055724	0.059546
Os10t0503300-00	Os10g0503300	Similar to 10-deacetylbaccatin III 10-O-acetyltransferase.	2.63237	4.26842	0.104376	3.62696	5.02333	0.0755759	0.071991	18.9196	0.00281219	0.291088	4.97242	5.07423	3.6804	3.57352	46.3677	26.6631	10.8348	8.34704
Os01t0864200-01	Os01g0864200	Conserved hypothetical protein.	2.64395	4.21404	0.102672	3.57066	4.97335	0.0919209	0.0457397	19.3208	0.00963501	0.311391	4.94101	5.00569	3.63565	3.50566	44.783	31.8621	10.4429	10.2456
Os02t0802700-01	Os02g0802700	Similar to MGDG synthase type A.	2.64679	4.013	0.0489739	3.37183	4.77608	0.0426732	0.0240301	40.5501	0.00228336	0.280403	4.79307	4.75908	3.40201	3.34166	32.9729	31.2822	6.75488	10.8745
Os02t0702100-01	Os02g0702100	Similar to transcription factor GT-3b.	2.64993	1.13071	0.261975	0.628443	2.0344	0.192004	0.178229	7.58973	0.0171832	0.327103	2.16042	1.90837	0.492676	0.76421	5.27009	2.73871	0.370247	0.310607
Os02t0437200-01	Os02g0437200	SNAP-34.	2.65607	4.57698	0.0624182	3.92626	5.33555	0.0355316	0.051318	31.9304	0.00183488	0.278555	5.29926	5.37184	3.95138	3.90113	51.4887	45.3023	11.7483	15.5523
Os03t0821325-00	Os03g0821325	Non-protein coding transcript.	2.66006	2.84623	0.172934	2.22669	3.63815	0.115389	0.128807	11.5426	0.00774765	0.311391	3.54707	3.72923	2.30829	2.1451	7.93712	21.9486	1.5709	6.00659
Os02t0713250-00	Os02g0713250	Hypothetical conserved gene.	2.67662	0.811915	0.290543	0.368496	1.78891	0.242549	0.159955	6.91384	0.0291985	0.348266	1.90201	1.6758	0.196988	0.540004	3.45539	2.45217	0.096985	0.195405
Os02t0733500-01	Os02g0733500	EF-Hand type domain containing protein.	2.67734	2.00842	0.0296465	1.41996	2.84076	0.0285369	0.00803514	67.7757	0.00502251	0.301915	2.83508	2.84644	1.44014	1.39978	9.06915	7.19832	1.4941	1.4674
Os10t0528300-01	Os10g0528300	Tau class GST protein 4.	2.69502	2.6079	0.0843194	1.98903	3.41933	0.0076477	0.0839719	23.989	0.0252434	0.343725	3.4787	3.35995	1.99444	1.98362	14.791	9.61944	2.47749	2.62716
Os06t0147300-01	Os06g0147300	Similar to cDNA clone:J023088C01, full insert sequence.	2.6982	2.32056	0.199267	1.71251	3.14451	0.140058	0.141743	10.163	0.00954803	0.311391	3.24474	3.04428	1.61348	1.81155	12.7745	7.71675	1.70464	2.28816
Os05t0526700-01	Os05g0526700	Harpin-induced 1 domain containing protein.	2.70297	1.84335	0.198482	1.26071	2.69526	0.166773	0.107618	10.2214	0.0156122	0.321409	2.77135	2.61916	1.14278	1.37864	8.04217	5.46985	0.856959	1.31046
Os01t0278000-00	Os01g0278000	VQ domain containing protein.	2.7066	4.08602	0.221589	3.43042	4.86691	0.0794213	0.206867	9.16784	0.0394811	0.350486	4.72063	5.01318	3.48658	3.37427	42.3916	32.777	10.5247	9.24811
Os03t0187600-01	Os03g0187600	GRAM domain containing protein.	2.71338	5.49644	0.0580661	4.82336	6.26345	0.0246877	0.0525566	35.0738	0.00464191	0.301863	6.22629	6.30061	4.84082	4.8059	100.173	77.5721	23.5888	25.9608
Os03t0402800-01	Os03g0402800	Tify domain containing protein.	2.71513	6.99957	0.0739424	6.31605	7.75707	0.0567581	0.0473919	27.5608	0.00154969	0.278555	7.79058	7.72355	6.27591	6.35618	237.669	211.925	53.9602	82.2528
Os03t0773000-01	Os03g0773000	Protein of unknown function DUF1005 family protein.	2.71598	2.4526	0.0985176	1.83558	3.27705	0.031198	0.0934473	20.6923	0.0167088	0.325808	3.34313	3.21097	1.85764	1.81351	15.8496	8.38555	2.69595	2.0598
Os09t0486500-02	Os09g0486500	Multiple stress-responsive zinc-finger protein ISAP1 (Stress- associated protein 1) (OsISAP1).	2.71647	7.76116	0.0827212	7.0737	8.51543	0.0792166	0.023823	24.6481	0.0151904	0.319341	8.53228	8.49859	7.12972	7.01769	480.779	279.797	126.565	102.027
Os02t0764700-01	Os02g0764700	Similar to Ethylene-responsive transcription factor 4 (Ethylene-responsive element binding factor 4) (Related to APETALA-2 protein 5) (EREBP-4) (AtERF4).	2.72212	1.03735	0.016212	0.541717	1.98645	0.0155972	0.00442213	126.028	0.00242575	0.283533	1.98332	1.98957	0.552746	0.530688	4.17974	3.39755	0.444856	0.111894
Os01t0908200-01	Os01g0908200	Zinc finger, TAZ-type domain containing protein.	2.72597	4.23147	0.148864	3.56947	5.01625	0.0995027	0.110724	13.7444	0.0054901	0.307823	4.93795	5.09454	3.63983	3.49912	35.3764	35.1534	8.03044	10.56
Os02t0756800-01	Os02g0756800	Phosphate-induced protein 1 conserved region family protein.	2.72812	1.6095	0.24568	1.04087	2.48878	0.0969188	0.225755	8.33464	0.0395668	0.350486	2.64841	2.32914	0.972337	1.1094	9.36796	3.44276	0.990425	0.498112
Os01t0678050-00	Os01g0678050	Hypothetical protein.	2.7327	2.70806	0.182176	2.07831	3.52863	0.0604684	0.171848	11.2587	0.0333175	0.349524	3.40712	3.65015	2.03555	2.12106	10.4161	17.5095	1.88586	4.88625
Os01t0705000-01	Os01g0705000	Hypothetical conserved gene.	2.73644	1.29651	0.163845	0.759863	2.21217	0.0806699	0.14261	12.5354	0.0143298	0.317381	2.31301	2.11132	0.702821	0.816906	5.70473	3.8681	0.515946	0.547831
Os03t0207400-01	Os03g0207400	Similar to Protein phosphatase 2C-like.	2.7499	2.87191	0.119624	2.23347	3.69285	0.0137351	0.118833	17.253	0.0343403	0.349524	3.60882	3.77687	2.24318	2.22375	14.0605	15.64	2.74896	4.11968
Os05t0373300-01	Os05g0373300	Similar to predicted protein.	2.75707	1.49943	0.0954589	0.936808	2.39994	0.0853394	0.0427737	21.6762	0.00801513	0.311391	2.3697	2.43019	0.997152	0.876464	3.52068	7.83246	0.362242	1.42901
Os01t0776700-01	Os01g0776700	Similar to predicted protein.	2.76104	5.22672	0.0897209	4.54521	6.01042	0.07385	0.0509512	23.0952	0.00329141	0.295574	5.9744	6.04645	4.59743	4.49299	90.5366	63.0405	21.3322	20.4812
Os01t0892800-02	Os01g0892800	Integrin-linked protein kinase domain containing protein.	2.76344	2.76498	0.0433305	2.12732	3.59378	0.0254011	0.0351044	47.8622	0.000777683	0.263295	3.61861	3.56896	2.14528	2.10936	13.9088	14.2156	2.35536	4.05345
Os08t0520000-01	Os08g0520000	Mitochondrial substrate carrier family protein.	2.76605	3.36496	0.105778	2.71015	4.17798	0.0305475	0.101271	19.6243	0.0198099	0.337027	4.24959	4.10637	2.73175	2.68855	23.1522	19.1	4.01035	6.20508
Os01t0314800-01	Os01g0314800	Late embryogenesis abundant protein 3 family protein.	2.76771	9.05748	0.155965	8.35285	9.82155	0.12897	0.0877021	13.3174	0.00896754	0.311391	9.75953	9.88356	8.44405	8.26165	956.534	521.705	271.776	184.777
Os02t0676800-01	Os02g0676800	Similar to Dehydration responsive element binding protein 1E (DREB1E protein).	2.77381	1.19828	0.0188577	0.670293	2.14216	0.0140779	0.0125469	110.381	9.11661e-05	0.262405	2.15103	2.13329	0.680247	0.660338	3.85556	5.13318	0.34205	0.669868
Os06t0169900-00	Os06g0169900	Similar to GOS9 protein.	2.77534	1.86111	0.0917994	1.26514	2.73781	0.0917837	0.00169587	22.6871	0.0279866	0.346692	2.73661	2.73901	1.33005	1.20024	6.54378	7.1701	0.947367	1.22007
Os03t0141100-01	Os03g0141100	Myb/SANT-like domain domain containing protein.	2.7844	0.63627	0.119955	0.236249	1.71361	0.0505656	0.108776	17.4175	0.0127705	0.31419	1.79053	1.6367	0.200493	0.272004	2.58439	2.99309	0.055724	0.101579
Os02t0748300-02	Os02g0748300	Similar to Kelch motif family protein.	2.78563	3.8879	0.0839189	3.21851	4.69651	0.0768464	0.0337196	24.9075	0.00866637	0.311391	4.67267	4.72036	3.27285	3.16417	30.7904	34.1518	6.19075	10.5994
Os04t0490500-01	Os04g0490500	Protein kinase-like domain domain containing protein.	2.78576	4.89272	0.0772807	4.20919	5.68726	0.0503334	0.0586418	27.0482	0.0015368	0.278555	5.64579	5.72872	4.24478	4.1736	60.8797	59.8808	13.4939	19.5365
Os09t0452900-01	Os09g0452900	Glycosyl transferase, family 31 protein.	2.79074	4.07761	0.0667686	3.40395	4.8846	0.0217659	0.0631212	31.3614	0.00962779	0.311391	4.83996	4.92923	3.38856	3.41934	32.6849	38.6362	6.40783	12.5433
Os07t0251200-01	Os07g0251200	Conserved hypothetical protein.	2.79818	4.67056	0.0646574	3.98693	5.47142	0.0244025	0.0598757	32.4693	0.00699094	0.311391	5.51376	5.42908	3.96968	4.00419	73.5094	43.8034	14.5122	15.6819
Os01t0127700-01	Os01g0127700	Conserved hypothetical protein.	2.79853	3.19166	0.103441	2.53451	4.01918	0.0105856	0.102898	20.298	0.0295277	0.348437	3.94642	4.09194	2.52703	2.542	19.2015	19.9205	3.7068	5.59492
Os02t0272400-00	Os02g0272400	Similar to predicted protein.	2.80806	2.80835	0.09465	2.16065	3.65022	0.094648	0.000619502	22.2564	0.0285775	0.347443	3.64978	3.65066	2.22757	2.09372	15.8768	14.1426	2.91287	3.59811
Os09t0468300-00	Os09g0468300	Hypothetical conserved gene.	2.8156	1.90346	0.121747	1.29797	2.79141	0.119541	0.0230755	17.3478	0.0301222	0.348991	2.77509	2.80773	1.21344	1.38249	9.33305	6.2547	1.24672	1.13627
Os01t0723600-01	Os01g0723600	Ribose-phosphate pyrophosphokinase 3 (EC 2.7.6.1) (Phosphoribosyl pyrophosphate synthetase 3).	2.81599	2.81852	0.0768714	2.16896	3.6626	0.0649734	0.0410813	27.4787	0.00307202	0.29291	3.69165	3.63355	2.2149	2.12302	15.4452	14.2339	2.65205	3.83989
Os07t0407700-03	Os07g0407700	Hypothetical conserved gene.	2.81837	0.926826	0.0621173	0.443224	1.93809	0.0520463	0.0339078	34.0332	0.00195866	0.278555	1.96206	1.91411	0.406422	0.480026	3.14659	4.27478	0.163108	0.454404
Os01t0855700-01	Os01g0855700	Hypothetical protein.	2.82505	3.97751	0.263625	3.29831	4.79659	0.0999022	0.243963	8.03749	0.0437426	0.350708	4.62408	4.96909	3.36895	3.22767	25.5114	47.6608	5.79463	13.216
Os02t0739400-01	Os02g0739400	Similar to Avr9/Cf-9 rapidly elicited protein 231 precursor.	2.82754	3.95696	0.171955	3.27759	4.77714	0.124284	0.118836	12.3328	0.00655951	0.311391	4.69311	4.86117	3.36547	3.18971	29.4955	34.9306	6.4695	9.6169
Os04t0372775-00	Os04g0372775	Non-protein coding transcript.	2.83807	5.46408	0.155764	4.76319	6.2681	0.080528	0.133333	13.6634	0.0109517	0.311391	6.36238	6.17382	4.82013	4.70625	102.791	70.4159	21.3941	24.1694
Os06t0152600-01	Os06g0152600	Hypothetical gene.	2.84414	4.32991	0.202084	3.64107	5.14907	0.186119	0.0787259	10.5531	0.0293866	0.348434	5.0934	5.20474	3.77268	3.50947	47.9699	30.5733	11.0951	8.28033
Os02t0792100-01	Os02g0792100	Conserved hypothetical protein.	2.84536	3.70596	0.0683226	3.02764	4.53625	0.0634262	0.0253988	31.2269	0.0076041	0.311391	4.51829	4.55421	2.98279	3.07249	31.4938	27.1756	5.69122	8.60971
Os01t0760000-01	Os01g0760000	Similar to Dynein light chain.	2.84777	2.74041	0.137607	2.08757	3.59741	0.121477	0.0646437	15.5169	0.0116354	0.312792	3.64312	3.5517	2.17347	2.00167	16.7378	11.6624	2.93629	2.79038
Os01t0194000-02	Os01g0194000	Hypothetical conserved gene.	2.85353	2.80257	0.104625	2.14647	3.65921	0.0528395	0.090302	20.4477	0.00611686	0.311391	3.72307	3.59536	2.18383	2.1091	22.896	9.22391	3.9185	2.12768
Os11t0545300-01	Os11g0545300	Similar to Topoisomerase 6 subunit A-like protein.	2.86146	3.32357	0.273177	2.65062	4.16737	0.13524	0.237352	7.8521	0.0294319	0.348434	4.33521	3.99954	2.74625	2.55499	24.3903	18.4741	4.07643	5.70437
Os04t0586500-01	Os04g0586500	Malectin-like carbohydrate-binding domain domain containing protein.	2.86707	4.02557	0.174724	3.33686	4.85643	0.0243635	0.173017	12.2994	0.0471309	0.350708	4.73409	4.97878	3.35408	3.31963	32.1987	40.62	6.7395	11.7722
Os09t0442100-01	Os09g0442100	Protein kinase, core domain containing protein.	2.8721	2.67097	0.0421107	2.01622	3.53833	0.00499102	0.0418139	51.1172	0.0111966	0.311391	3.50876	3.5679	2.01975	2.01269	11.5218	15.1674	1.84916	3.97747
Os10t0507700-00	Os10g0507700	Conserved hypothetical protein.	2.87498	1.91412	0.245965	1.29836	2.82191	0.117837	0.215901	8.7599	0.0265552	0.34461	2.66925	2.97458	1.38168	1.21504	6.99015	9.24569	1.23784	1.36071
Os03t0107700-01	Os03g0107700	Similar to EL2 protein.	2.87498	5.27702	0.0420928	4.56995	6.0935	0.0150156	0.0393235	51.1876	0.00438014	0.301523	6.0657	6.12131	4.58056	4.55933	90.9664	78.7838	19.4572	25.4616
Os01t0667900-01	Os01g0667900	Thioredoxin fold domain containing protein.	2.87889	5.66792	0.034748	4.95625	6.48177	0.0310666	0.0155656	62.0872	0.00170607	0.278555	6.49277	6.47076	4.97822	4.93429	113.894	87.4548	24.7649	29.1299
Os03t0240600-01	Os03g0240600	Zinc finger, RING/FYVE/PHD-type domain containing protein.	2.88212	0.739638	0.150586	0.299495	1.82662	0.147372	0.0309457	14.3419	0.0357372	0.349524	1.84851	1.80474	0.195287	0.403702	3.27162	3.02404	0.11443	0.095901
Os01t0975000-02	Os01g0975000	Protein of unknown function DUF966 family protein.	2.88294	0.918133	0.187034	0.430513	1.95805	0.153791	0.106443	11.5501	0.0111309	0.311391	1.88279	2.03332	0.53926	0.321766	3.46022	4.02024	0.388218	0.001334
Os05t0519000-00	Os05g0519000	VQ domain containing protein.	2.88789	3.60872	0.186119	2.92391	4.45393	0.0383909	0.182117	11.6257	0.0447959	0.350708	4.32515	4.5827	2.95106	2.89677	27.4806	25.323	5.77522	6.46272
Os08t0386200-01	Os08g0386200	WRKY transcription factor 69.	2.89426	3.84986	0.20147	3.15884	4.69203	0.119614	0.162119	10.7622	0.011303	0.311391	4.5774	4.80667	3.24342	3.07426	32.0415	28.5074	7.04408	7.24473
Os02t0594900-01	Os02g0594900	Glycosyl transferase, family 17 protein.	2.89631	3.53531	0.0154329	2.85047	4.38468	0.00628354	0.0140958	140.59	0.000768891	0.263295	4.37471	4.39465	2.85491	2.84602	22.2105	26.6715	3.8914	7.98471
Os05t0497200-01	Os05g0497200	Similar to Ethylene-responsive transcription factor 11 (Ethylene-responsive element binding factor 11) (EREBP-11) (AtERF11).	2.89851	3.30679	0.308738	2.62707	4.16238	0.172224	0.256239	7.03267	0.0276222	0.346483	3.98119	4.34356	2.74885	2.50529	25.6918	17.4851	6.12059	3.44997
Os10t0497700-01	Os10g0497700	Similar to Phytochelatin synthetase.	2.8989	1.63245	0.0836467	1.03622	2.57173	0.00917181	0.0831424	25.9608	0.0227534	0.341502	2.63052	2.51294	1.02974	1.04271	5.94195	6.20727	0.587331	1.04353
Os08t0211750-01	Os08g0211750	Conserved hypothetical protein.	2.90236	1.73008	0.106556	1.12451	2.66174	0.105716	0.01335	20.4021	0.0285033	0.347443	2.67118	2.6523	1.19927	1.04976	6.18905	7.65863	0.775894	1.26171
Os01t0582600-01	Os01g0582600	Phospholipase A2, active site domain containing protein.	2.90423	4.94281	0.26101	4.23321	5.77137	0.0856117	0.24657	8.33407	0.048812	0.351758	5.59701	5.94572	4.29375	4.17268	56.3316	73.0229	13.8544	19.6655
Os09t0332700-02	Os09g0332700	Hypothetical conserved gene.	2.90873	3.52707	0.0751854	2.83998	4.38038	0.0234769	0.0714261	28.9743	0.0113118	0.311391	4.43088	4.32987	2.82338	2.85658	28.2991	22.9061	4.62924	7.252
Os04t0419900-01	Os04g0419900	Similar to H0525E10.7 protein.	2.91259	3.96765	0.116203	3.27074	4.81304	0.0345663	0.110942	18.7702	0.0202358	0.337027	4.7346	4.89149	3.2463	3.29518	27.4994	43.4098	5.06898	13.3419
Os08t0137900-01	Os08g0137900	Similar to Chemocyanin precursor (Basic blue protein) (Plantacyanin).	2.9294	0.99908	0.0611825	0.489313	2.03992	0.0453683	0.0410488	35.8418	0.000823708	0.263485	2.06895	2.01089	0.521394	0.457233	3.70447	4.43368	0.257379	0.34532
Os02t0585100-00	Os02g0585100	Similar to ATFP4.	2.93232	3.17854	0.194221	2.49588	4.04792	0.180408	0.0719376	11.3011	0.0289033	0.348214	4.09878	3.99705	2.62344	2.36831	24.8436	17.0754	4.48815	4.48869
Os02t0807800-01	Os02g0807800	Hypothetical conserved gene.	2.93558	2.65618	0.114433	1.99062	3.54426	0.104786	0.0459866	19.2007	0.0123702	0.313513	3.51175	3.57678	1.91652	2.06471	10.8397	18.1457	1.52094	5.26372
Os12t0434400-00	Os12g0434400	Similar to predicted protein.	2.9362	0.613889	0.066673	0.213252	1.7672	0.0586836	0.031647	32.9612	0.00356857	0.295875	1.74483	1.78958	0.254747	0.171756	2.34828	3.85107	0.075235	0.075663
Os05t0495900-01	Os05g0495900	Similar to Beta-1,3-glucanase precursor (Fragment).	2.93623	3.42918	0.214645	2.73912	4.29309	0.191103	0.0977351	10.2385	0.0232948	0.341502	4.22398	4.3622	2.87425	2.60399	22.8021	21.0677	4.80636	4.88064
Os04t0461600-01	Os04g0461600	Similar to Fw2.2.	2.95258	3.71985	0.133681	3.01996	4.58193	0.0425971	0.126713	16.5241	0.0218089	0.340561	4.49233	4.67153	3.05008	2.98984	28.908	30.9117	5.65231	8.42809
Os10t0536400-01	Os10g0536400	Similar to Oxidoreductase, 2OG-Fe oxygenase family protein, expressed.	2.95374	5.71595	0.036914	4.98782	6.55036	0.0222625	0.0294453	59.8627	0.000450248	0.262405	6.57118	6.52954	5.00356	4.97208	109.843	90.0599	22.6781	29.6027
Os07t0568650-00	Os07g0568650	Hypothetical protein.	2.95827	2.79438	0.197454	2.11946	3.68422	0.0404825	0.19326	11.2071	0.0467227	0.350708	3.54756	3.82087	2.09084	2.14809	9.42008	22.2798	1.51331	5.63937
Os06t0239200-00	Os06g0239200	Conserved hypothetical protein.	2.96498	5.43586	0.179123	4.7081	6.27612	0.115386	0.137008	12.3798	0.00718306	0.311391	6.17924	6.373	4.78969	4.62651	73.9731	100.33	17.2464	28.2737
Os06t0496400-00	Os06g0496400	Hypothetical conserved gene.	2.97318	0.799503	0.357534	0.33516	1.90716	0.23832	0.266522	6.21801	0.0256567	0.343725	2.09562	1.71871	0.166642	0.503677	4.40378	3.00271	0.099144	0.324094
Os05t0545400-01	Os05g0545400	Serine/threonine protein kinase domain containing protein.	2.98097	1.50324	0.0364891	0.90931	2.48509	0.0358643	0.00672368	61.0728	0.00792875	0.311391	2.48034	2.48985	0.93467	0.88395	6.50784	5.62023	0.755513	0.598692
Os12t0174200-01	Os12g0174200	Conserved hypothetical protein.	2.98441	1.82537	0.241138	1.19976	2.77721	0.222885	0.0920318	9.2513	0.036037	0.349524	2.84228	2.71213	1.04216	1.35737	10.734	5.19997	1.06141	0.961479
Os03t0709300-01	Os03g0709300	Similar to Chemocyanin precursor (Basic blue protein) (Plantacyanin).	2.98546	2.79857	0.0704989	2.11868	3.69664	0.0294588	0.064049	31.6538	0.00563375	0.309103	3.65135	3.74193	2.09785	2.13952	15.4007	12.8736	2.41546	3.09812
Os11t0229333-00	Os11g0229333	Hypothetical gene.	2.99215	2.99208	0.0113269	2.30418	3.88536	0.00287642	0.0109556	197.418	0.00161317	0.278555	3.87761	3.89311	2.30214	2.30621	17.7633	19.1532	2.84195	5.23601
Os07t0569100-01	Os07g0569100	Remorin, C-terminal region domain containing protein.	2.99423	4.26029	0.11051	3.54202	5.12421	0.1048	0.0350618	20.2474	0.0171153	0.327103	5.149	5.09941	3.61613	3.46792	55.6931	30.8202	10.9286	8.82219
Os05t0546300-01	Os05g0546300	Hypothetical protein.	2.99804	2.6845	0.0982651	2.00689	3.59091	0.0980027	0.00717635	22.7969	0.0270442	0.345741	3.58583	3.59598	2.07619	1.93759	12.8314	11.8421	2.07587	2.48166
Os08t0205800-01	Os08g0205800	Hypothetical conserved gene.	3.01111	5.14249	0.065909	4.40845	5.99875	0.0026105	0.0658573	34.1231	0.0184567	0.331785	5.95218	6.04532	4.40661	4.4103	91.0871	63.3834	18.6555	19.3455
Os04t0464100-01	Os04g0464100	Heavy metal transport/detoxification protein domain containing protein.	3.01963	2.2201	0.11047	1.5617	3.15607	0.00206679	0.110451	20.4108	0.0311038	0.349524	3.23417	3.07797	1.56316	1.56024	12.1863	8.99012	1.5637	1.99371
Os10t0497750-00	Os10g0497750	Hypothetical protein.	3.02815	1.6065	0.11195	0.995107	2.59354	0.0423527	0.103629	20.1924	0.0130363	0.31419	2.52027	2.66682	1.02506	0.965159	4.30403	8.40277	0.423901	1.25251
Os03t0285850-00	Os03g0285850	Non-protein coding transcript.	3.04043	1.96802	0.136561	1.32308	2.92735	0.118507	0.0678589	16.6137	0.00896026	0.311391	2.87937	2.97534	1.23928	1.40688	4.96732	14.1005	0.417989	3.51149
Os07t0541900-01	Os07g0541900	Similar to KI domain interacting kinase 1.	3.04097	1.37818	0.128429	0.792418	2.39695	0.0608262	0.113111	17.6686	0.00934011	0.311391	2.47693	2.31697	0.749407	0.835429	5.65875	5.7279	0.42032	0.886213
Os09t0441400-01	Os09g0441400	Similar to Elicitor-inducible cytochrome P450.	3.05659	5.99484	0.0799854	5.24281	6.85473	0.0384236	0.0701519	28.5002	0.00428322	0.301523	6.80513	6.90434	5.21564	5.26998	131.422	123.671	27.1765	38.9945
Os05t0324700-01	Os05g0324700	Conserved hypothetical protein.	3.05669	3.05889	0.169267	2.35731	3.96928	0.0318716	0.166239	13.4679	0.0395983	0.350486	3.85173	4.08683	2.37985	2.33478	18.5033	17.9973	3.34007	4.09042
Os08t0137800-01	Os08g0137800	Cupredoxin domain containing protein.	3.05707	2.0838	0.189053	1.4282	3.04035	0.0956043	0.163098	12.0597	0.0142262	0.317342	3.15568	2.92502	1.3606	1.4958	9.86427	9.15589	0.943526	2.33382
Os05t0135500-01	Os05g0135500	Haem peroxidase family protein.	3.06577	3.99706	0.0745149	3.26981	4.88606	0.0422122	0.0614051	30.6747	0.00201024	0.280258	4.84264	4.92948	3.29966	3.23996	30.086	38.0235	5.37839	10.5961
Os03t0226501-00	Os03g0226501	Hypothetical protein.	3.0676	2.07576	0.186677	1.41912	3.03623	0.154762	0.104389	12.2508	0.01054	0.311391	2.96242	3.11004	1.52855	1.30969	6.26195	12.009	0.873226	2.03122
Os06t0143400-01	Os06g0143400	Similar to Acyl-ACP thioesterase (Fragment).	3.07235	3.81555	0.0805652	3.09084	4.71018	0.0740435	0.0317538	28.4254	0.00757049	0.311391	4.73263	4.68773	3.1432	3.03848	26.6729	32.0733	4.50046	9.06492
Os02t0626600-00	Os02g0626600	Similar to Phenylalanine ammonia-lyase.	3.08244	1.24455	0.150103	0.673998	2.29807	0.15006	0.00357434	15.3014	0.0414267	0.350708	2.3006	2.29554	0.780106	0.567889	4.28187	6.10073	0.380423	0.55642
Os10t0360600-01	Os10g0360600	Non-protein coding transcript.	3.08481	3.42668	0.0516105	2.70912	4.3343	0.0418434	0.0302122	44.5327	0.000892544	0.263485	4.31294	4.35567	2.67953	2.73871	32.8693	19.7081	5.53838	5.22357
Os01t0845100-01	Os01g0845100	Protein of unknown function DUF668 family protein.	3.08991	2.49053	0.0466235	1.80633	3.4339	0.0464844	0.00359863	49.3683	0.0123339	0.313513	3.43135	3.43644	1.8392	1.77346	14.6517	11.2528	2.2316	2.28554
Os03t0402800-02	Os03g0402800	Similar to ZIM motif family protein, expressed.	3.09092	1.44638	0.181191	0.845693	2.47373	0.0829818	0.161072	12.707	0.0167098	0.325808	2.58763	2.35984	0.90437	0.787016	6.35202	5.6055	0.551823	0.698908
Os12t0181600-01	Os12g0181600	Amino acid transporter, transmembrane domain containing protein.	3.09982	3.35589	0.144803	2.63761	4.26979	0.0227367	0.143007	15.9407	0.0350422	0.349524	4.37091	4.16867	2.62153	2.65368	32.4229	18.0089	4.71139	5.31325
Os04t0594400-01	Os04g0594400	Aldo/keto reductase domain containing protein.	3.10014	3.4389	0.0413722	2.71825	4.35059	0.00401457	0.041177	55.7975	0.0106087	0.311391	4.3797	4.32147	2.71542	2.72109	27.5109	22.2446	4.24079	6.24147
Os04t0447700-01	Os04g0447700	Similar to Polyketide reductase.	3.13183	2.69117	0.0810987	1.99084	3.63785	0.0681011	0.0440369	28.7208	0.00267687	0.290608	3.66899	3.60671	2.039	1.94269	14.1725	12.6755	2.05433	2.72365
Os05t0442700-01	Os05g0442700	No apical meristem (NAM) protein domain containing protein.	3.14111	4.16086	0.335024	3.41635	5.06763	0.255461	0.216751	6.97041	0.0213866	0.339571	5.22089	4.91436	3.59699	3.23571	64.411	33.3298	11.391	9.48752
Os03t0723800-01	Os03g0723800	Hypothetical protein.	3.14336	4.9407	0.23275	4.18314	5.83545	0.163954	0.165202	10.0396	0.00977788	0.311391	5.71863	5.95226	4.29907	4.0672	79.5616	62.4982	17.9915	15.7289
Os05t0181300-01	Os05g0181300	Conserved hypothetical protein.	3.14834	2.31162	0.169755	1.62791	3.2825	0.138893	0.0975985	13.7843	0.0079051	0.311391	3.35151	3.21349	1.72612	1.52969	14.9634	9.04996	2.14811	1.58098
Os02t0539200-01	Os02g0539200	Zinc finger, RING/FYVE/PHD-type domain containing protein.	3.15613	0.653114	0.188521	0.22635	1.88451	0.18404	0.0408591	12.4389	0.0407306	0.350708	1.9134	1.85561	0.0962141	0.356486	3.50992	3.45227	0.074364	0.11218
Os01t0113200-01	Os01g0113200	Similar to Receptor serine/threonine kinase.	3.17933	1.62746	0.040936	0.994516	2.66324	0.00411527	0.0407286	57.6492	0.0102062	0.311391	2.63444	2.69204	0.997426	0.991606	5.87193	8.7302	0.555425	1.38082
Os12t0164600-00	Os12g0164600	Protein of unknown function DUF793 family protein.	3.19801	4.21409	0.241797	3.45813	5.13531	0.120429	0.209672	9.80942	0.0204972	0.33789	4.98705	5.28357	3.54329	3.37297	48.2067	39.7542	10.1577	9.09753
Os05t0189300-01	Os05g0189300	Vegetative storage protein/acid phosphatase domain containing protein.	3.20064	1.1409	0.0334636	0.577112	2.25547	0.0285685	0.0174256	70.9296	0.000708015	0.262405	2.24315	2.26779	0.597313	0.556911	3.38924	4.50589	0.154513	0.155435
Os02t0597300-01	Os02g0597300	Leucine-rich repeat domain containing protein.	3.22121	2.59419	0.159054	1.88417	3.57177	0.0627562	0.14615	15.0051	0.0179296	0.328894	3.46843	3.67512	1.92854	1.83979	10.4739	17.7142	1.5814	3.59297
Os11t0572200-01	Os11g0572200	Exo70 exocyst complex subunit family protein.	3.22767	1.92396	0.12562	1.2562	2.94669	0.125432	0.00686999	19.0314	0.0328728	0.349524	2.94184	2.95155	1.34489	1.16751	8.28307	9.73506	0.99461	1.52966
Os02t0216400-01	Os02g0216400	Conserved hypothetical protein.	3.23728	1.55821	0.107964	0.926333	2.62112	0.107928	0.00281113	22.1998	0.0285446	0.347443	2.61913	2.6231	1.00265	0.850016	6.47037	7.37359	0.662784	0.852066
Os05t0119100-01	Os05g0119100	Hypothetical protein.	3.24259	2.11481	0.211531	1.43014	3.12728	0.197909	0.0746831	11.3465	0.0306593	0.34934	3.18009	3.07447	1.29019	1.57008	11.786	8.95092	1.1581	1.97409
Os06t0215100-01	Os06g0215100	Protein of unknown function DUF1645 family protein.	3.24522	2.85432	0.260313	2.1288	3.82711	0.16694	0.199735	9.22651	0.0127264	0.31419	3.68588	3.96835	2.24684	2.01075	17.6927	15.7037	3.36215	2.56899
Os02t0251800-00	Os02g0251800	VQ domain containing protein.	3.25206	1.67447	0.304816	1.02749	2.72884	0.170834	0.252445	7.89355	0.0224386	0.341502	2.90735	2.55034	1.14829	0.90669	9.57261	6.16035	0.924402	0.776802
Os01t0121500-01	Os01g0121500	Conserved hypothetical protein.	3.25921	2.57787	0.0560074	1.86283	3.56736	0.0543946	0.0133434	43.04	0.00968437	0.311391	3.55792	3.57679	1.82437	1.9013	17.7784	11.6058	2.44705	2.34318
Os02t0597200-01	Os02g0597200	Conserved hypothetical protein.	3.2654	1.53512	0.154429	0.902869	2.61013	0.138784	0.0677302	15.6346	0.0136173	0.315637	2.56224	2.65802	1.001	0.804734	5.20677	8.37737	0.521887	0.954926
Os03t0247900-01	Os03g0247900	F5O11.14 (ACR8).	3.2664	3.83233	0.198514	3.07244	4.78015	0.0318071	0.195949	12.1657	0.0462731	0.350708	4.64159	4.9187	3.09493	3.04995	27.2712	39.8449	4.85913	9.48358
Os09t0385700-01	Os09g0385700	Zinc finger, AN1-type domain containing protein.	3.28485	1.8567	0.232263	1.18741	2.90324	0.214443	0.0892189	10.4474	0.030412	0.34934	2.84015	2.96633	1.33905	1.03578	9.71489	7.37352	1.49679	0.534509
Os02t0162600-01	Os02g0162600	Conserved hypothetical protein.	3.28511	2.50717	0.278718	1.79194	3.50788	0.259788	0.100965	8.70669	0.0416468	0.350708	3.43649	3.57927	1.97564	1.60824	10.9249	10.5233	1.77366	1.29095
Os12t0528801-01	Os12g0528801	Hypothetical gene.	3.30287	4.21996	0.507873	3.44521	5.16893	0.36469	0.353464	4.79983	0.040848	0.350708	5.41887	4.91899	3.18734	3.70309	78.6209	26.5192	8.29828	10.7696
Os09t0417600-02	Os09g0417600	WRKY transcription factor 76.	3.3039	3.83041	0.091628	3.06414	4.78831	0.0394421	0.0827044	26.6113	0.00664381	0.311391	4.72983	4.84679	3.09203	3.03625	49.3124	21.7729	8.70404	4.89869
Os01t0716800-01	Os01g0716800	Endonuclease/exonuclease/phosphatase domain containing protein.	3.3071	3.20055	0.0671208	2.45202	4.17759	0.0614749	0.0269452	36.3571	0.0051746	0.30606	4.19664	4.15854	2.49549	2.40855	18.2324	23.3936	2.58121	5.68424
Os06t0200800-01	Os06g0200800	Conserved hypothetical protein.	3.30969	1.44127	0.127631	0.816718	2.54341	0.126628	0.0159716	19.1326	0.0304598	0.34934	2.53212	2.55471	0.727178	0.906257	5.92245	6.46012	0.392839	0.820753
Os01t0113325-00	Os01g0113325	Hypothetical protein.	3.31571	1.4658	0.0448058	0.837163	2.56648	0.0176388	0.0411878	54.5827	0.00313809	0.293212	2.53736	2.5956	0.824691	0.849636	5.34849	8.07108	0.414186	1.0915
Os12t0179800-01	Os12g0179800	NAD-dependent histone deacetylase, silent information regulator Sir2 domain containing protein.	3.32123	3.51558	0.112038	2.75478	4.4865	0.0901063	0.066583	21.8589	0.00308352	0.29291	4.53358	4.43942	2.8185	2.69107	23.0725	27.2362	3.35473	6.8528
Os01t0570800-01	Os01g0570800	IQ calmodulin-binding region domain containing protein.	3.32358	4.37047	0.0429231	3.58914	5.32188	0.0237216	0.0357726	57.0897	0.000757236	0.262405	5.29659	5.34718	3.60592	3.57237	43.5861	52.2553	7.0873	14.4326
Os05t0127300-02	Os05g0127300	Regulator of chromosome condensation/beta-lactamase-inhibitor protein II domain containing protein.	3.35056	1.99274	0.182015	1.30306	3.04746	0.159578	0.0875458	13.5536	0.0134678	0.31506	2.98555	3.10936	1.41589	1.19022	9.17751	10.2025	1.23048	1.30398
Os12t0556200-01	Os12g0556200	Calmodulin binding protein-like family protein.	3.35228	3.50332	0.181706	2.73778	4.48292	0.163198	0.0798961	13.5824	0.0165929	0.325808	4.42643	4.53942	2.85318	2.62238	19.3746	33.9359	3.21486	7.5446
Os01t0972000-01	Os01g0972000	Zinc finger, RING/FYVE/PHD-type domain containing protein.	3.35374	1.73446	0.119997	1.06883	2.8146	0.119871	0.0055014	20.5746	0.0305511	0.34934	2.81849	2.81071	1.15359	0.98407	7.05839	8.94242	0.717489	1.19448
Os11t0195500-01	Os11g0195500	Hypothetical conserved gene.	3.36266	3.8219	0.027981	3.04594	4.79554	0.0279311	0.00166981	88.4283	0.00698173	0.311391	4.79436	4.79672	3.06569	3.02619	30.3484	35.3477	4.54058	9.16956
Os08t0448000-01	Os08g0448000	Similar to 4-coumarate--CoA ligase 1 (EC 6.2.1.12) (4CL 1) (4-coumaroyl-CoA synthase 1) (Clone 4CL14) (Fragment).	3.36793	3.52851	0.0664611	2.75968	4.51154	0.0632915	0.0202796	37.2775	0.0086239	0.311391	4.4972	4.52588	2.80443	2.71492	33.6759	24.6957	5.29816	5.76924
Os02t0758200-01	Os02g0758200	Conserved hypothetical protein.	3.37203	1.78612	0.209018	1.11292	2.86654	0.144697	0.150836	11.8649	0.00707313	0.311391	2.97319	2.75988	1.0106	1.21523	11.7375	5.75326	0.987028	0.80076
Os06t0248500-00	Os06g0248500	U box domain containing protein.	3.37713	1.8359	0.0329538	1.15711	2.91291	0.00820986	0.0319148	75.3501	0.0049308	0.301863	2.89034	2.93547	1.1513	1.16291	9.40907	7.76465	1.01505	0.943784
Os01t0639600-01	Os01g0639600	Protein of unknown function DUF1645 family protein.	3.38341	2.64222	0.0136035	1.90543	3.66391	0.00125869	0.0135451	182.811	0.00319376	0.293212	3.67349	3.65433	1.90454	1.90632	16.7922	12.4522	2.14993	2.43274
Os06t0255400-01	Os06g0255400	Similar to Nudix hydrolase 18, mitochondrial precursor (EC 3.6.1.-) (AtNUDT18).	3.41762	5.71527	0.184837	4.89711	6.67011	0.154904	0.100844	13.5654	0.00949058	0.311391	6.5988	6.74142	5.00665	4.78758	136.445	94.4741	28.9047	22.6888
Os04t0604300-01	Os04g0604300	Similar to Xyloglucan endotransglucosylase/hydrolase protein 24 precursor (EC 2.4.1.207) (At-XTH24) (XTH-24) (Meristem protein 5) (MERI-5 protein) (MERI5 protein) (Endo-xyloglucan transferase) (Xyloglucan endo-1,4-beta-D-glucanase).	3.41813	4.20475	0.100103	3.41061	5.18381	0.0474352	0.0881511	25.051	0.00546611	0.307441	5.12148	5.24614	3.44415	3.37706	53.1906	40.3513	9.17699	9.84509
Os03t0339300-02	Os03g0339300	Similar to Peroxidase (EC 1.11.1.7).	3.42127	1.0791	0.0657821	0.509763	2.28429	0.0609234	0.024812	38.1497	0.00565671	0.309103	2.30184	2.26675	0.466684	0.552843	3.71945	4.3663	0.099687	0.125334
Os01t0834900-01	Os01g0834900	Hypothetical conserved gene.	3.43139	6.31949	0.101405	5.49237	7.27116	0.0584692	0.0828514	24.8074	0.00273674	0.291088	7.32975	7.21258	5.53371	5.45103	253.886	118.94	46.5296	34.5
Os12t0226500-00	Os12g0226500	Hypothetical protein.	3.44775	3.05356	0.0952235	2.28858	4.07424	0.0800142	0.051626	26.5197	0.00308622	0.29291	4.11074	4.03773	2.34516	2.232	25.3672	17.7185	3.45643	3.85929
Os07t0680600-02	Os07g0680600	Hypothetical conserved gene.	3.46471	3.6109	0.263416	2.82413	4.61686	0.0995642	0.243875	9.62475	0.0346631	0.349524	4.44442	4.78931	2.75372	2.89453	46.8651	22.5174	8.05745	4.56854
Os07t0665200-01	Os07g0665200	Similar to Superoxide dismutase [Cu-Zn].	3.46676	6.23085	0.0889133	5.39826	7.19185	0.0314135	0.0831791	28.528	0.00945002	0.311391	7.25067	7.13304	5.42048	5.37605	192.961	119.463	33.6697	34.5675
Os07t0569166-01	Os07g0569166	Conserved hypothetical protein.	3.47397	5.49276	0.205172	4.66743	6.46402	0.0327285	0.202545	12.3835	0.0454701	0.350708	6.3208	6.60724	4.69058	4.64429	90.0819	110.818	17.5655	26.6673
Os02t0181200-00	Os02g0181200	Hypothetical protein.	3.48319	3.42947	0.385847	2.64544	4.44585	0.313772	0.224556	6.59889	0.0283647	0.347443	4.28707	4.60464	2.42357	2.86731	13.9833	45.9313	1.62252	12.5161
Os01t0905300-01	Os01g0905300	Similar to Leucine zipper protein-like.	3.48482	1.83134	0.136353	1.14024	2.94132	0.135679	0.0135464	18.6803	0.0322441	0.349524	2.93174	2.9509	1.23618	1.0443	8.56505	9.44563	0.917664	1.16045
Os05t0380250-00	Os05g0380250	Hypothetical genes.	3.50005	9.0945	0.0989907	8.2356	10.043	0.0911138	0.0386967	25.8207	0.00878192	0.311391	10.0703	10.0156	8.17117	8.30003	1325.49	1031.81	247.852	310.23
Os02t0769100-01	Os02g0769100	Auxin responsive SAUR protein family protein.	3.50466	4.02539	0.112987	3.22115	5.03043	0.0445966	0.103813	22.646	0.0102663	0.311391	4.95702	5.10383	3.25269	3.18962	48.3229	31.1065	8.05928	6.92233
Os04t0667600-01	Os04g0667600	Heavy metal transport/detoxification protein domain containing protein.	3.51814	6.20877	0.0876628	5.36732	7.18214	0.0743785	0.0463961	29.2774	0.00286818	0.291088	7.14933	7.21494	5.41992	5.31473	199.607	135.391	38.4623	34.7142
Os03t0820300-01	Os03g0820300	Similar to ZPT2-14.	3.53403	2.05498	0.095314	1.33706	3.15838	0.00643218	0.0950967	27.0236	0.0228883	0.341502	3.09113	3.22562	1.33251	1.34161	9.63517	9.95766	1.00899	1.34013
Os01t0716900-00	Os01g0716900	Non-protein coding transcript.	3.56364	2.56983	0.139709	1.81176	3.64511	0.128974	0.0537058	18.5583	0.0141491	0.317342	3.60713	3.68308	1.90295	1.72056	10.1411	18.8421	1.22631	3.41978
Os05t0552800-01	Os05g0552800	Conserved hypothetical protein.	3.56758	3.61341	0.132762	2.8106	4.64554	0.106149	0.0797379	19.5463	0.00365566	0.295875	4.70193	4.58916	2.88566	2.73554	41.8824	24.4705	5.96262	5.52512
Os01t0905200-02	Os01g0905200	Similar to Leucine zipper protein-like.	3.5687	2.56907	0.29262	1.81035	3.64575	0.101428	0.27448	8.87036	0.0427498	0.350708	3.83984	3.45167	1.88207	1.73863	25.8278	9.88224	2.80118	1.82244
Os05t0380900-01	Os05g0380900	Similar to Polcalcin Jun o 2 (Calcium-binding pollen allergen Jun o 2).	3.57045	3.30845	0.282655	2.51541	4.35152	0.105483	0.262234	9.18663	0.0374633	0.349524	4.16609	4.53694	2.59	2.44082	24.1027	24.9822	4.25136	4.20703
Os12t0516400-00	Os12g0516400	Hypothetical conserved gene.	3.59036	3.84882	0.0840515	3.03567	4.87979	0.0777336	0.031971	31.0285	0.00729688	0.311391	4.85719	4.9024	3.09063	2.9807	54.8017	24.5244	8.79061	5.08756
Os05t0541000-01	Os05g0541000	Hypothetical protein.	3.59148	3.83196	0.236731	3.0191	4.86368	0.12149	0.203178	11.0194	0.0158439	0.322539	4.72001	5.00734	3.105	2.93319	32.0146	35.8807	5.53015	6.96884
Os02t0739100-01	Os02g0739100	Similar to Formin-like protein 16.	3.59953	2.92818	0.16516	2.14657	3.99438	0.0750051	0.147147	15.8222	0.012314	0.313513	3.89033	4.09843	2.19961	2.09354	14.1829	26.0309	1.94892	5.04186
Os02t0314600-01	Os02g0314600	Peptidase A1 domain containing protein.	3.60392	2.52421	0.209281	1.76349	3.61306	0.109892	0.178108	12.4984	0.0121416	0.313513	3.48712	3.739	1.8412	1.68579	11.5931	17.1765	1.61443	2.66493
Os07t0635500-01	Os07g0635500	Similar to Cytochrome P450.	3.60672	1.38096	0.0698428	0.736982	2.58767	0.0262188	0.0647347	37.4737	0.00585556	0.311391	2.63344	2.54189	0.755521	0.718442	5.94483	7.14893	0.345479	0.726416
Os01t0717000-02	Os01g0717000	Similar to Choline kinase.	3.61302	1.77996	0.0431492	1.0801	2.9333	0.0411505	0.0129804	60.7388	0.00490694	0.301863	2.94248	2.92413	1.051	1.1092	7.04475	10.2276	0.495592	1.60079
Os10t0397900-00	Os10g0397900	CCAAT-binding transcription factor, subunit B domain containing protein.	3.63068	1.5546	0.294591	0.881484	2.74172	0.204569	0.21198	8.93026	0.0123567	0.313513	2.89162	2.59183	0.736832	1.02614	8.62901	6.85303	0.423026	1.13492
Os03t0676400-01	Os03g0676400	VQ domain containing protein.	3.6442	3.97426	0.231757	3.14946	5.01506	0.189869	0.132895	11.3842	0.0111889	0.311391	4.92109	5.10903	3.28372	3.0152	55.3405	32.1788	9.92406	6.13858
Os10t0555100-01	Os10g0555100	Similar to DNA chromosome 4, ESSA I CONTIG fragment NO. 6 (Glucosyltransferase like protein).	3.65642	4.53952	0.0477197	3.69964	5.57007	0.00214841	0.0476713	55.4319	0.0113066	0.311391	5.53637	5.60378	3.69812	3.70116	61.9131	61.0983	9.34265	15.3817
Os01t0263300-01	Os01g0263300	Similar to Peroxidase 72 precursor (EC 1.11.1.7) (Atperox P72) (PRXR8) (ATP6a).	3.65722	1.33482	0.128586	0.694554	2.5653	0.036755	0.123221	20.5749	0.0189376	0.333599	2.65243	2.47817	0.668564	0.720544	5.19796	6.40212	0.195974	0.591343
Os01t0862800-01	Os01g0862800	No apical meristem (NAM) protein domain containing protein.	3.6725	2.2211	0.154277	1.47281	3.34957	0.154254	0.00264058	17.2038	0.0369056	0.349524	3.35144	3.3477	1.36374	1.58188	13.569	11.2366	1.27281	1.99718
Os12t0628600-01	Os12g0628600	Similar to Thaumatin-like pathogenesis-related protein 3 precursor.	3.67856	4.1948	0.286668	3.35917	5.23831	0.247237	0.145095	9.27032	0.0216158	0.340561	5.13571	5.3409	3.53399	3.18434	44.0473	35.7947	7.90684	6.60752
Os05t0380200-01	Os05g0380200	Conserved hypothetical protein.	3.68662	7.59488	0.185967	6.71182	8.59412	0.042663	0.181007	14.3142	0.0339031	0.349524	8.72211	8.46613	6.74199	6.68165	650.724	360.81	113.925	99.5742
Os06t0203600-01	Os06g0203600	Chalcone isomerase domain containing protein.	3.69458	2.85905	0.0522289	2.06776	3.95317	0.0384764	0.0353189	51.0517	0.000402143	0.262405	3.97814	3.92819	2.09496	2.04055	16.5896	20.4488	1.86393	4.2842
Os03t0353400-01	Os03g0353400	Similar to Poly(A)-binding protein C-terminal interacting protein 6.	3.70715	6.85897	0.0701489	5.97863	7.86894	0.0701032	0.00253036	38.109	0.0165521	0.325808	7.86715	7.87073	6.0282	5.92906	282.937	206.586	53.9171	53.1387
Os12t0471100-01	Os12g0471100	Similar to ATPase 2.	3.72471	1.64598	0.102424	0.951177	2.84831	0.10012	0.0216015	26.1945	0.0183099	0.330477	2.86358	2.83303	1.02197	0.880382	7.56992	9.0677	0.610535	0.979032
Os06t0649000-01	Os06g0649000	Similar to WRKY transcription factor 28.	3.72846	3.20198	0.510256	2.39045	4.28903	0.273297	0.430894	5.26207	0.0482243	0.350708	3.98434	4.59371	2.5837	2.19719	15.895	36.9405	3.09965	5.22826
Os03t0241900-02	Os03g0241900	Similar to Senescence-associated protein 12.	3.77155	3.81517	0.238003	2.97592	4.89108	0.0721754	0.226796	11.3799	0.0360328	0.349524	4.73071	5.05145	3.02696	2.92489	25.805	45.6773	3.97804	8.88447
Os05t0486150-01	Os05g0486150	Hypothetical gene.	3.80865	3.28223	0.437769	2.45641	4.38569	0.386093	0.206335	6.23254	0.0456759	0.350708	4.23979	4.53159	2.72942	2.1834	27.7148	27.0216	4.98825	3.76414
Os02t0814000-01	Os02g0814000	Protein of unknown function DUF862, eukaryotic domain containing protein.	3.80932	5.13017	0.0817487	4.25533	6.18487	0.0424242	0.0698788	33.38	0.00249472	0.289247	6.13546	6.23428	4.28533	4.22534	79.9333	76.8134	12.3493	17.8166
Os03t0302800-01	Os03g0302800	Similar to Long cell-linked locus protein.	3.81494	0.931402	0.216832	0.375936	2.3076	0.178911	0.122503	12.5986	0.00975008	0.311391	2.39422	2.22097	0.249427	0.502446	6.0816	4.47755	0.167926	0.168917
Os04t0685300-02	Os04g0685300	Harpin-induced 1 domain containing protein.	3.82553	6.2223	0.152079	5.32929	7.26495	0.112566	0.102259	18.0001	0.00320003	0.293212	7.19264	7.33725	5.24969	5.40888	177.423	185.902	28.5229	47.2127
Os01t0949300-01	Os01g0949300	EF-Hand type domain containing protein.	3.82887	8.17713	0.164856	7.26582	9.20275	0.0450317	0.158586	16.6158	0.0253574	0.343725	9.09061	9.31488	7.29767	7.23398	655.379	518.262	137.587	124.25
Os05t0447700-01	Os05g0447700	Tetratricopeptide-like helical domain containing protein.	3.83799	4.07055	0.25653	3.21439	5.15474	0.0700269	0.246787	10.6969	0.0421895	0.350708	4.98024	5.32925	3.26391	3.16487	34.0008	54.4202	5.45017	10.6471
Os12t0508400-00	Os12g0508400	Conserved hypothetical protein.	3.85902	1.00615	0.440545	0.426328	2.37456	0.354022	0.2622	6.25411	0.0299264	0.348991	2.55996	2.18916	0.175997	0.676659	7.29427	4.17814	0.123695	0.373574
Os05t0127300-01	Os05g0127300	Serine/threonine protein kinase domain containing protein.	3.87281	2.66212	0.131556	1.85894	3.81232	0.0026328	0.13153	20.9986	0.0302251	0.348991	3.71932	3.90533	1.85708	1.8608	14.2264	20.3168	1.62095	3.4937
Os02t0584700-01	Os02g0584700	Heavy metal transport/detoxification protein domain containing protein.	3.89522	5.09252	0.241747	4.20527	6.16698	0.204398	0.129086	11.4759	0.0133721	0.31506	6.0757	6.25825	4.3498	4.06074	99.3359	78.7935	17.6974	15.6981
Os04t0463500-01	Os04g0463500	Similar to Anthranilate synthase beta chain.	3.90525	5.68927	0.056985	4.79081	6.75623	0.0465897	0.032813	48.7763	0.000817811	0.263485	6.77943	6.73303	4.82376	4.75787	152.922	96.3957	23.8509	23.3719
Os07t0542067-00	Os07g0542067	Hypothetical protein.	3.91976	1.45611	0.10688	0.772807	2.74357	0.0769197	0.0742067	26.0768	0.00147724	0.278555	2.6911	2.79604	0.718416	0.827197	5.65117	10.0493	0.264983	1.15467
Os02t0125350-00	Os02g0125350	Hypothetical gene.	3.9334	2.25671	0.153431	1.47558	3.45135	0.105218	0.11167	18.2113	0.00304968	0.292601	3.53031	3.37239	1.40118	1.54998	13.5015	12.5345	0.997052	2.2736
Os03t0236200-01	Os03g0236200	Similar to Glutamate decarboxylase isozyme 3 (EC 4.1.1.15).	3.94668	1.8206	0.0322534	1.08219	3.06283	0.0310183	0.00883996	86.845	0.00371034	0.295875	3.05658	3.06908	1.10413	1.06026	8.6166	10.3527	0.637138	1.18206
Os03t0302200-01	Os03g0302200	Zinc finger, RING/FYVE/PHD-type domain containing protein.	3.95307	4.98765	0.0504004	4.09376	6.07673	0.00866197	0.0496505	55.6413	0.00907647	0.311391	6.04162	6.11184	4.08763	4.09988	63.3488	102.729	8.62371	24.3066
Os04t0684900-02	Os04g0684900	Similar to H0913C04.7 protein.	4.00313	5.09366	0.318546	4.19044	6.19156	0.279261	0.153248	8.88418	0.0257697	0.343725	6.0832	6.29992	4.3879	3.99297	106.139	89.701	19.3407	16.7937
Os04t0517100-01	Os04g0517100	Similar to OSIGBa0145M07.4 protein.	4.02021	3.9448	0.0716517	3.06683	5.0741	0.0483519	0.0528778	39.6182	0.000667707	0.262405	5.03671	5.11149	3.03264	3.10102	49.8192	36.9472	6.36279	7.72954
Os01t0631800-01	Os01g0631800	Conserved hypothetical protein.	4.04905	1.02785	0.331846	0.431397	2.44898	0.288698	0.163631	8.59825	0.0257573	0.343725	2.56468	2.33327	0.227257	0.635537	8.34894	3.98586	0.230803	0.092906
Os05t0546400-01	Os05g0546400	Hypothetical protein.	4.0718	1.31979	0.0608639	0.650799	2.67646	0.0390593	0.0466775	47.0677	0.000547384	0.262405	2.70947	2.64346	0.62318	0.678418	8.87745	5.7808	0.514112	0.184733
Os07t0121500-00	Os07g0121500	Hypothetical conserved gene.	4.12785	3.15202	0.205622	2.29109	4.33648	0.205148	0.0139464	14.0677	0.044166	0.350708	4.34634	4.32661	2.43615	2.14603	38.485	16.2374	5.13841	2.12239
Os05t0476700-01	Os05g0476700	Similar to Arm repeat protein.	4.1301	4.20927	0.212316	3.30874	5.35491	0.0465053	0.20716	13.6294	0.036666	0.349524	5.20843	5.5014	3.34162	3.27585	52.865	49.6254	7.92214	9.09173
Os02t0462800-01	Os02g0462800	WRKY transcription factor 42 (Transcription factor WRKY02).	4.15369	1.00385	0.120467	0.409067	2.46346	0.0915825	0.0782616	24.1175	0.00193449	0.278555	2.5188	2.40812	0.344309	0.473826	6.32836	5.68779	0.188835	0.189965
Os03t0736900-01	Os03g0736900	Similar to Sorghum bicolor protein targeted either to mitochondria or chloroplast proteins T50848.	4.18247	4.2977	0.112854	3.38774	5.45209	0.1094	0.0277094	25.8691	0.0167229	0.325808	5.4325	5.47169	3.46509	3.31038	67.4661	31.754	9.09371	5.79424
Os07t0664900-00	Os07g0664900	Similar to Short-chain dehydrogenase/reductase (Fragment).	4.2019	1.05792	0.177867	0.444847	2.51589	0.0724082	0.162461	16.4668	0.0148716	0.319341	2.63077	2.40101	0.393647	0.496047	7.38742	5.55347	0.245408	0.209811
Os02t0165200-01	Os02g0165200	Hypothetical protein.	4.2371	2.68344	0.239501	1.83694	3.92002	0.152918	0.184329	12.3002	0.00740756	0.311391	4.05036	3.78968	1.94507	1.72881	27.2736	14.5934	2.61062	2.16851
Os08t0448100-01	Os08g0448100	Conserved hypothetical protein.	4.24144	2.38203	0.209893	1.55781	3.64236	0.205019	0.044972	14.0453	0.0358631	0.349524	3.67416	3.61056	1.70278	1.41284	19.7183	12.7383	2.08257	1.34946
Os02t0682300-01	Os02g0682300	Zinc finger, RING/FYVE/PHD-type domain containing protein.	4.24225	3.80123	0.258411	2.89916	4.98399	0.121023	0.228319	11.4097	0.0186659	0.332679	4.82254	5.14543	2.98473	2.81358	36.1457	44.9014	5.14783	7.4026
Os05t0190500-02	Os05g0190500	Similar to Acid phosphatase.	4.25036	4.56509	0.111588	3.6391	5.72669	0.0694347	0.0873539	26.4571	0.00184112	0.278555	5.66492	5.78846	3.6882	3.59001	60.6616	61.0267	8.18922	11.9968
Os04t0249600-02	Os04g0249600	Rhodanese-like domain containing protein.	4.25632	3.20757	0.153362	2.32865	4.41825	0.140602	0.061246	19.2691	0.0124723	0.31419	4.46156	4.37494	2.42807	2.22922	28.0521	25.2511	3.00148	4.34825
Os01t0796000-01	Os01g0796000	Conserved hypothetical protein.	4.25786	6.12101	0.0884696	5.16452	7.25465	0.0876193	0.012237	33.4113	0.016746	0.325808	7.2633	7.246	5.22648	5.10257	248.212	151.401	38.3875	32.186
Os09t0273600-00	Os09g0273600	Hypothetical gene.	4.26055	0.962084	0.487247	0.375296	2.46634	0.296619	0.386558	6.06915	0.0303773	0.34934	2.73967	2.193	0.165555	0.585037	8.204	4.71416	0.083122	0.418583
Os12t0226400-00	Os12g0226400	Similar to 2-alkenal reductase.	4.26652	2.0733	0.123543	1.27592	3.36899	0.0806216	0.0936109	23.9596	0.00193748	0.278555	3.30279	3.43518	1.33293	1.21892	10.8203	14.2923	0.936226	1.5788
Os01t0667600-01	Os01g0667600	Similar to GTP-binding protein.	4.31526	5.87875	0.164709	4.91789	7.02734	0.0707585	0.148735	18.1121	0.0115696	0.312792	6.92217	7.13251	4.96793	4.86786	200.655	117.21	32.7973	22.6245
Os02t0181300-01	Os02g0181300	Similar to WRKY transcription factor.	4.31685	8.3469	0.00861013	7.35832	9.4683	0.00436822	0.00741977	346.564	6.18383e-05	0.262405	9.47355	9.46305	7.35523	7.36141	856.666	540.007	143.141	133.57
Os12t0555500-01	Os12g0555500	Probenazole-inducible protein PBZ1.	4.32288	4.39589	0.0840395	3.46496	5.57695	0.0717394	0.0437733	35.5405	0.00221608	0.280403	5.6079	5.546	3.51568	3.41423	60.6062	42.0328	7.22681	8.30472
Os12t0100100-02	Os12g0100100	Similar to ALY protein.	4.37185	0.379248	0.196935	0.0655615	2.19381	0.0663401	0.185425	15.2832	0.0223936	0.341502	2.06269	2.32492	0.112471	0.018652	3.16108	7.0271	1e-06	3e-06
Os04t0606200-01	Os04g0606200	Similar to OSIGBa0113I13.1 protein.	4.38259	3.88507	0.21673	2.96274	5.09452	0.164422	0.141199	13.9104	0.00560587	0.309103	4.99468	5.19437	3.079	2.84648	49.0006	39.3664	6.76146	6.19014
Os03t0152000-01	Os03g0152000	Heavy metal transport/detoxification protein domain containing protein.	4.40633	2.41502	0.139811	1.57157	3.71115	0.0826243	0.112785	21.6421	0.00320265	0.293212	3.6314	3.7909	1.62999	1.51315	16.6453	15.674	1.69311	1.72528
Os06t0133300-00	Os06g0133300	Hypothetical conserved gene.	4.42441	2.4912	0.563532	1.63961	3.78509	0.475748	0.302045	5.38421	0.0464076	0.350708	3.57151	3.99867	1.97601	1.3032	19.0916	15.4067	3.13131	0.730285
Os01t0852800-01	Os01g0852800	Conserved hypothetical protein.	4.45996	1.24473	0.189806	0.568467	2.7255	0.188803	0.0194917	16.0717	0.037444	0.349524	2.73928	2.71171	0.434963	0.70197	7.88925	6.38462	0.237789	0.279383
Os06t0652250-00	Os06g0652250	Hypothetical protein.	4.4615	2.04032	0.404862	1.22919	3.38672	0.161106	0.371427	7.53641	0.044755	0.350708	3.12408	3.64935	1.11527	1.34311	13.1548	11.1269	1.2048	0.748663
Os01t0714600-01	Os01g0714600	Similar to cDNA clone:J023088C01, full insert sequence.	4.48469	3.83806	0.0513117	2.90529	5.0703	0.0201922	0.0471716	59.6704	0.00278437	0.291088	5.10365	5.03694	2.91957	2.89101	47.4531	36.3963	4.9493	6.9117
Os07t0486000-01	Os07g0486000	Similar to MSH4.	4.49867	0.756141	0.141652	0.237533	2.40703	0.0842315	0.113887	21.6597	0.00312943	0.293212	2.3265	2.48756	0.297093	0.177972	3.51191	8.17574	0.007894	0.174599
Os01t0869750-01	Os01g0869750	Conserved hypothetical protein.	4.54832	1.25287	0.187022	0.569739	2.75507	0.185901	0.0204455	16.525	0.036127	0.349524	2.76953	2.74062	0.438287	0.70119	8.09085	6.53986	0.237789	0.279383
Os08t0482700-01	Os08g0482700	Cupredoxin domain containing protein.	4.60175	7.34588	0.217498	6.32685	8.52904	0.154233	0.153354	14.319	0.00484248	0.301863	8.4206	8.63747	6.43591	6.21779	429.02	364.194	73.7324	62.742
Os03t0234900-01	Os03g0234900	Similar to Peroxidase (EC 1.11.1.7).	4.64668	1.29682	0.077333	0.597659	2.81386	0.073912	0.0227466	40.5284	0.00821826	0.311391	2.79778	2.82994	0.545396	0.649923	6.71773	7.0181	0.185998	0.187089
Os10t0499400-01	Os10g0499400	Cystathionine beta-synthase, core domain containing protein.	4.64713	6.05796	0.282488	5.05032	7.26666	0.187101	0.211642	11.0956	0.00845729	0.311391	7.117	7.41631	5.18262	4.91802	248.146	127.708	42.814	20.4872
Os12t0433700-01	Os12g0433700	Lg106-like family protein.	4.65805	4.25333	0.15495	3.28588	5.50561	0.0831782	0.130733	20.2592	0.00505659	0.303344	5.59805	5.41317	3.3447	3.22707	76.2247	38.7342	8.20638	7.19113
Os02t0126400-01	Os02g0126400	Similar to Protein kinase CPK1.	4.66004	3.99812	0.272023	3.03922	5.25956	0.262286	0.0721273	11.5433	0.0394556	0.350486	5.20856	5.31056	3.22468	2.85375	40.2674	56.7818	4.9711	9.01096
Os02t0748300-01	Os02g0748300	Similar to VMP3 protein.	4.69551	5.64172	0.0688554	4.63533	6.86661	0.0138386	0.0674504	45.828	0.0102596	0.311391	6.81891	6.9143	4.64511	4.62554	129.786	159.929	16.4288	30.325
Os01t0821300-01	Os01g0821300	Hypothetical conserved gene.	4.70256	1.32702	0.09205	0.617648	2.85109	0.0861499	0.0324252	34.3136	0.00750615	0.311391	2.82817	2.87402	0.678565	0.556731	7.89428	8.50013	0.39286	0.26355
Os02t0125300-01	Os02g0125300	Bax inhibitor-1 (BI-1) (OsBI-1).	4.7409	4.66576	0.327888	3.67633	5.92149	0.218263	0.244686	9.68362	0.0109453	0.311391	5.74847	6.09451	3.83066	3.52199	51.5069	101.293	7.30247	15.2913
Os06t0246200-00	Os06g0246200	Similar to Formin-like protein 14.	4.75112	1.58324	0.0458465	0.817603	3.06587	0.0288268	0.0356499	69.3517	0.000281177	0.262405	3.04066	3.09108	0.797219	0.837987	7.66094	11.771	0.292006	0.995519
Os01t0699500-01	Os01g0699500	Serine/threonine protein kinase domain containing protein.	4.78397	3.75848	0.23247	2.79531	5.05352	0.0437491	0.228316	13.7376	0.0387749	0.349822	4.89207	5.21496	2.82624	2.76437	43.6742	41.5453	5.25876	5.96489
Os07t0573900-00	Os07g0573900	Hypothetical conserved gene.	4.79072	6.42799	0.146737	5.39646	7.6567	0.0567958	0.1353	21.7836	0.0112695	0.311391	7.56103	7.75237	5.43662	5.3563	286.325	175.018	44.4073	30.2695
Os01t0795600-01	Os01g0795600	Conserved hypothetical protein.	4.79255	2.98348	0.0534386	2.06005	4.32085	0.0209104	0.0491776	59.8303	0.00281994	0.291088	4.35562	4.28607	2.07484	2.04527	35.1817	19.0682	3.15763	2.6014
Os09t0542900-01	Os09g0542900	Conserved hypothetical protein.	4.8266	3.05012	0.215572	2.11913	4.39014	0.188495	0.104598	14.8985	0.0113686	0.3115	4.31617	4.4641	2.25241	1.98584	34.153	21.5573	3.86498	2.29307
Os05t0181700-01	Os05g0181700	Conserved hypothetical protein.	4.84578	3.85423	0.160609	2.88047	5.1572	0.0224317	0.159035	20.0473	0.028393	0.347443	5.04474	5.26965	2.89633	2.8646	49.7666	38.7506	5.69386	5.6786
Os03t0640000-00	Os03g0640000	Patatin family protein.	4.93279	0.969426	0.208643	0.353807	2.65621	0.116203	0.173288	15.606	0.00700187	0.311391	2.77874	2.53368	0.27164	0.435975	8.52092	6.34374	0.17218	0.151523
Os03t0301200-01	Os03g0301200	COBRA-like protein 7 precursor.	4.9341	2.23082	0.338737	1.35904	3.66182	0.260682	0.216304	9.61406	0.0118583	0.313101	3.50887	3.81477	1.54337	1.17471	10.5016	22.4749	0.916128	1.96709
Os10t0361000-01	Os10g0361000	Lipoxygenase, LH2 domain containing protein.	4.97831	3.69522	0.150634	2.71453	5.03019	0.114604	0.0977571	21.7404	0.00237376	0.283533	4.96107	5.09932	2.79557	2.6335	48.8503	39.3183	5.32301	5.59605
Os10t0392400-01	Os10g0392400	Tify domain containing protein.	4.99765	6.25906	0.137571	5.20513	7.52638	0.0903538	0.10374	23.8621	0.00192334	0.278555	7.45302	7.59973	5.26902	5.14124	243.912	182.692	34.0604	31.2263
Os03t0678800-00	Os03g0678800	Glycosyl transferase, family 8 protein.	4.99858	1.40291	0.240411	0.6601	2.98162	0.123733	0.206125	13.6563	0.0110999	0.311391	3.12737	2.83587	0.572607	0.747592	12.0407	7.42835	0.40806	0.410444
Os02t0756850-01	Os02g0756850	Hypothetical protein.	4.99905	3.90284	0.213307	2.91099	5.23265	0.074975	0.199697	15.3924	0.0209325	0.338004	5.09144	5.37385	2.96401	2.85797	42.2855	45.1318	4.72025	6.34952
Os04t0514600-00	Os04g0514600	Similar to NBS-LRR type disease resistance protein O2 (Fragment).	5.03563	2.20802	0.15387	1.33094	3.66311	0.0265975	0.151554	21.4348	0.0248995	0.343441	3.55594	3.77027	1.31213	1.34974	10.2439	22.5662	0.580321	2.64585
Os05t0495250-00	Os05g0495250	Non-protein coding transcript.	5.05073	4.83056	0.0517074	3.80157	6.13806	0.0516016	0.00330605	63.9038	0.00964258	0.311391	6.13573	6.1404	3.83806	3.76508	111.847	63.8403	12.5327	10.9068
Os04t0344100-01	Os04g0344100	Similar to OSIGBa0106G08.3 protein.	5.05472	1.47382	0.118979	0.712212	3.04984	0.102566	0.0603016	27.7857	0.00368583	0.295875	3.0072	3.09248	0.784737	0.639687	7.49912	10.7282	0.305577	0.446948
Os02t0165100-01	Os02g0165100	Protein kinase, core domain containing protein.	5.07689	3.20496	0.265432	2.24055	4.58449	0.070188	0.255984	12.4885	0.0361284	0.349524	4.40348	4.7655	2.19092	2.29018	17.6862	50.334	1.46958	7.45978
Os02t0209300-01	Os02g0209300	Hypothetical conserved gene.	5.0781	5.3594	0.0574958	4.31394	6.65823	0.040754	0.0405571	57.662	0.000300673	0.262405	6.68691	6.62955	4.34276	4.28512	164.853	90.1659	18.8319	16.5035
Os01t0384800-01	Os01g0384800	Conserved hypothetical protein.	5.08429	5.10933	0.149823	4.06923	6.41528	0.0416761	0.143909	22.1449	0.0178631	0.328894	6.31352	6.51704	4.0987	4.03976	97.7467	110.69	11.5589	18.3874
Os05t0516700-01	Os05g0516700	Conserved hypothetical protein.	5.12448	3.66678	0.231812	2.67287	5.03028	0.117818	0.199639	14.3818	0.010575	0.311391	4.88911	5.17145	2.75618	2.58956	45.2265	40.4213	5.10536	5.09595
Os04t0412300-02	Os04g0412300	Glycoside hydrolase, family 17 protein.	5.12601	2.54408	0.228538	1.62504	3.98288	0.01014	0.228313	14.5905	0.0431387	0.350708	3.82143	4.14432	1.61787	1.63221	15.7821	23.3255	1.27293	2.42145
Os01t0135700-01	Os01g0135700	EF-HAND 2 domain containing protein.	5.12759	4.79207	0.260564	3.75586	6.11415	0.176802	0.191401	12.7996	0.00619406	0.311391	5.9788	6.24949	3.88088	3.63085	102.359	65.6732	13.7185	8.80454
Os09t0307300-01	Os09g0307300	Targeting for Xklp2 family protein.	5.16853	2.33856	0.12227	1.43673	3.80648	0.120477	0.020864	27.4092	0.0192815	0.335298	3.79173	3.82123	1.52192	1.35154	10.6821	22.7006	0.60542	2.5139
Os02t0584800-01	Os02g0584800	Heavy metal transport/detoxification protein domain containing protein.	5.1828	5.05349	0.189328	4.00412	6.37786	0.0869787	0.168166	17.731	0.0100924	0.311391	6.25895	6.49677	4.06563	3.94262	99.9778	101.617	12.2026	15.6305
Os12t0114000-01	Os12g0114000	Conserved hypothetical protein.	5.18429	2.48819	0.100701	1.56978	3.94392	0.0989415	0.0187428	33.3417	0.0150774	0.319341	3.93067	3.95718	1.63974	1.49981	22.7884	17.5142	1.78761	1.69171
Os03t0170100-00	Os03g0170100	Conserved hypothetical protein.	5.21948	3.17147	0.146423	2.19611	4.58002	0.146402	0.0024652	23.0247	0.0275859	0.346352	4.57828	4.58176	2.29964	2.09259	39.5426	26.2821	3.65385	3.15311
Os12t0555200-01	Os12g0555200	Similar to Probenazole-inducible protein PBZ1.	5.25078	2.9541	0.167153	1.99086	4.38339	0.108661	0.127015	20.2423	0.00271642	0.291088	4.29358	4.47321	2.0677	1.91403	22.1835	24.9616	1.9024	2.61043
Os06t0318800-01	Os06g0318800	Non-protein coding transcript.	5.26127	7.06761	0.0672627	5.97067	8.36608	0.0608474	0.0286683	50.3641	0.0027547	0.291088	8.34581	8.38635	6.01369	5.92764	478.7	246.859	64.3616	44.2023
Os08t0173300-01	Os08g0173300	Conserved hypothetical protein.	5.29459	2.6251	0.149034	1.68506	4.08957	0.129098	0.0744649	22.8169	0.00531683	0.306462	4.03692	4.14223	1.77634	1.59377	27.3148	17.0146	2.36905	1.35075
Os06t0133400-01	Os06g0133400	Conserved hypothetical protein.	5.37819	5.89265	0.171768	4.80275	7.22987	0.15515	0.0737086	19.9831	0.0100832	0.311391	7.17775	7.28199	4.91246	4.69305	208.55	149.583	27.0022	22.4898
Os02t0205500-01	Os02g0205500	Similar to Fatty acid elongase 1.	5.39575	2.01411	0.164166	1.13676	3.56859	0.0567954	0.154029	20.949	0.014503	0.319271	3.6775	3.45967	1.17692	1.0966	20.1152	11.0938	1.10542	0.720199
Os02t0703600-01	Os02g0703600	Similar to Abscisic acid 8'-hydroxylase 1.	5.39674	3.1205	0.423719	2.13303	4.56512	0.316027	0.28225	8.11739	0.0153948	0.320689	4.7647	4.36554	2.35649	1.90956	50.2676	20.9618	4.17615	2.45581
Os03t0582900-01	Os03g0582900	Hypothetical gene.	5.41551	1.62069	0.0745081	0.809136	3.24623	0.0194476	0.0719253	46.2577	0.00815809	0.311391	3.29709	3.19537	0.795385	0.822888	11.5666	11.5491	0.440924	0.760958
Os05t0281400-01	Os05g0281400	Protein of unknown function DUF810 domain containing protein.	5.45751	1.1169	0.324913	0.432969	2.88121	0.274286	0.17417	10.6562	0.0149851	0.319341	3.00437	2.75805	0.239019	0.626918	8.53163	8.07544	0.032561	0.507731
Os02t0624300-01	Os02g0624300	OsMYB30	5.47846	1.41331	0.175797	0.64466	3.09843	0.0190608	0.174761	19.7395	0.030159	0.348991	3.22201	2.97486	0.631182	0.658138	12.7797	8.74432	0.442657	0.349884
Os02t0126400-02	Os02g0126400	Similar to Calcium-dependent protein kinase.	5.52611	4.90636	0.10712	3.82582	6.29208	0.0797066	0.0715652	32.5599	0.00100476	0.263485	6.24148	6.34269	3.76946	3.88218	82.6697	114.763	7.54766	19.4467
Os09t0482800-01	Os09g0482800	EF hand domain containing protein.	5.59575	3.15847	0.156287	2.15179	4.63612	0.126057	0.0923863	22.4803	0.00298481	0.291088	4.57079	4.70145	2.24092	2.06265	38.0352	24.9624	3.36455	2.39647
Os01t0783700-01	Os01g0783700	Similar to EF-hand Ca2+-binding protein CCD1.	5.59857	2.03127	0.133863	1.13864	3.6237	0.0512291	0.123673	26.2537	0.00899267	0.311391	3.71114	3.53625	1.17486	1.10241	20.3209	12.3849	1.09371	0.807626
Os05t0474800-01	Os05g0474800	WRKY transcription factor 70.	5.60269	2.20507	0.13508	1.28825	3.77437	0.106646	0.0829059	26.0283	0.00199052	0.279194	3.71574	3.83299	1.36366	1.21284	14.7349	19.3289	0.912439	1.55576
Os03t0180800-01	Os03g0180800	TIFY11A	5.6234	2.85953	0.160116	1.87337	4.36482	0.115432	0.110963	22.0055	0.00207441	0.280403	4.28636	4.44328	1.955	1.79175	28.1618	20.3997	2.28446	1.65977
Os07t0545800-01	Os07g0545800	Similar to Chitin-inducible gibberellin-responsive protein.	5.69396	4.63514	0.0856791	3.54725	6.05668	0.0181092	0.0837435	41.4205	0.0110844	0.311391	5.99746	6.11589	3.56005	3.53444	62.4686	102.042	5.56592	15.6989
Os05t0270500-01	Os05g0270500	Similar to predicted protein.	5.73624	0.768875	0.27645	0.216058	2.73616	0.170177	0.217863	12.8919	0.00738482	0.311391	2.89021	2.58211	0.0957243	0.336391	8.53868	7.36366	0.023792	0.191442
Os02t0527300-01	Os02g0527300	Similar to Heat shock transcription factor 31 (Fragment).	5.90485	2.03144	0.0125428	1.12062	3.68252	0.00763686	0.00994994	288.856	2.25222e-05	0.262405	3.68956	3.67549	1.12602	1.11522	13.2814	16.5739	0.535474	1.29574
Os02t0759400-01	Os02g0759400	Zinc finger, RING/FYVE/PHD-type domain containing protein.	5.95401	6.39804	0.204306	5.23925	7.81311	0.0321883	0.201754	17.8164	0.0311573	0.349524	7.67045	7.95577	5.26201	5.21649	231.389	281.843	27.0819	41.2576
Os04t0497000-01	Os04g0497000	Similar to Allyl alcohol dehydrogenase.	5.9874	6.13974	0.181494	4.98303	7.56496	0.0800921	0.162866	20.1186	0.00930829	0.311391	7.4498	7.68012	4.9264	5.03966	181.547	242.348	18.2433	37.7338
Os09t0307300-02	Os09g0307300	Similar to Microtubule-associated protein.	6.04031	4.2909	0.189926	3.18542	5.78004	0.0773078	0.17348	19.3199	0.0119357	0.313513	5.90271	5.65737	3.13075	3.24008	97.3264	44.2298	6.5716	7.11066
Os01t0826400-01	Os01g0826400	WRKY transcription factor 24 (WRKY24).	6.22419	4.49924	0.211149	3.36963	6.00752	0.0189936	0.210293	17.6678	0.0344571	0.349524	5.85882	6.15622	3.3562	3.38306	64.4452	104.405	5.53694	13.5406
Os08t0445700-01	Os08g0445700	TREHALOSE-6-PHOSPHATE SYNTHASE 8	6.2797	2.08406	0.047894	1.14444	3.79513	0.0310358	0.0364777	78.2697	0.000196526	0.262405	3.76934	3.82093	1.16638	1.12249	16.2666	19.2615	0.737057	1.38367
Os10t0563800-00	Os10g0563800	Hypothetical conserved gene.	6.28847	4.04313	0.266624	2.92878	5.58148	0.128828	0.233434	14.0704	0.0125623	0.31419	5.74655	5.41642	2.83768	3.01987	102.071	36.161	6.08544	5.58908
Os02t0736900-01	Os02g0736900	Conserved hypothetical protein.	6.31641	2.72419	0.294614	1.70177	4.36087	0.293915	0.0202796	12.7643	0.0486699	0.351529	4.37521	4.34653	1.9096	1.49394	34.0126	21.4917	2.51013	1.36611
Os01t0871600-01	Os01g0871600	Similar to Peptide transporter PTR2-B.	6.58317	1.0408	0.162077	0.352684	3.07147	0.160962	0.0189758	23.7229	0.0246983	0.343441	3.08488	3.05805	0.238867	0.466502	8.65226	8.75949	0.016055	0.032289
Os01t0821600-01	Os01g0821600	WRKY21	6.64816	2.32772	0.205117	1.33269	4.06565	0.181991	0.0946149	18.8428	0.00911435	0.311391	3.99875	4.13255	1.46138	1.20401	15.8068	23.7748	0.811027	1.38663
Os04t0572400-00	Os04g0572400	DREB1E	6.66047	1.08925	0.132605	0.38072	3.11634	0.102512	0.0841144	29.1751	0.00143358	0.278555	3.17582	3.05687	0.308233	0.453207	10.3476	11.1183	0.112482	0.339667
Os01t0773800-00	Os01g0773800	Hypothetical conserved gene.	6.7778	1.70183	0.0677627	0.810884	3.5717	0.00135125	0.0677492	57.6185	0.0110139	0.311391	3.61961	3.52379	0.81184	0.809929	16.3089	14.2308	0.512045	0.625566
Os01t0699600-01	Os01g0699600	Serine/threonine protein kinase domain containing protein.	6.79626	2.52147	0.191294	1.49317	4.25791	0.169346	0.0889683	20.4394	0.00788122	0.311391	4.32082	4.195	1.61292	1.37342	32.0762	21.104	1.72205	1.41931
Os01t0863300-01	Os01g0863300	Similar to MCB2 protein.	6.8121	3.89593	0.290352	2.75042	5.51852	0.236465	0.16849	13.4825	0.00800382	0.311391	5.39938	5.63766	2.91763	2.58322	55.4218	60.2634	4.77193	5.47713
Os01t0725000-01	Os01g0725000	Similar to H0402C08.3 protein.	6.85837	3.99335	0.0912548	2.83907	5.61693	0.0895216	0.017701	43.0498	0.0112116	0.311391	5.60442	5.62945	2.90237	2.77577	84.8429	44.1057	6.29835	4.49627
Os02t0765925-00	Os02g0765925	Hypothetical protein.	6.89091	1.88666	0.276609	0.95246	3.73716	0.0346186	0.274434	14.2373	0.0412864	0.350708	3.5431	3.93121	0.927981	0.976939	13.6086	19.6068	0.56827	0.829278
Os07t0153150-02	Os07g0153150	Conserved hypothetical protein.	6.9901	0.715439	0.16423	0.171922	2.97723	0.0439229	0.158247	24.1571	0.0167799	0.325808	3.08913	2.86534	0.140864	0.20298	9.63868	9.79551	0.02387	0.09616
Os01t0841700-01	Os01g0841700	Similar to Isoform ERG1b of Elicitor-responsive protein 1.	7.06608	4.42517	0.102177	3.23406	6.05497	0.101132	0.0145739	39.0439	0.0141215	0.317342	6.06527	6.04466	3.16255	3.30557	95.1895	77.6947	5.91553	9.98792
Os03t0183500-01	Os03g0183500	Protein of unknown function DUF581 family protein.	7.22562	3.61078	0.111364	2.45581	5.30893	0.0667923	0.0891108	36.2318	0.00117234	0.278555	5.24592	5.37194	2.50304	2.40858	55.353	49.1335	3.63043	4.70705
Os04t0208450-01	Os04g0208450	Hypothetical gene.	7.42217	2.2748	0.213285	1.24952	4.14136	0.0549618	0.206081	19.1748	0.0225815	0.341502	4.28708	3.99564	1.21065	1.28838	31.3283	17.7006	1.01982	1.21406
Os02t0703700-00	Os02g0703700	Hypothetical protein.	7.46207	4.94471	0.186507	3.70308	6.60266	0.0884875	0.164179	21.9864	0.00665	0.311391	6.48656	6.71875	3.64051	3.76565	106.873	157.687	7.39806	18.0205
Os06t0317600-01	Os06g0317600	Similar to Similarity.	7.47762	1.73948	0.268955	0.814108	3.71669	0.268306	0.0186818	15.2623	0.0406423	0.350708	3.70348	3.7299	1.00383	0.624387	10.2482	16.2784	0.224042	0.281892
Os05t0190300-03	Os05g0190300	Acid phosphatase (Class B) family protein.	7.53593	5.62876	0.13201	4.35736	7.27114	0.0291886	0.128743	31.2151	0.0146624	0.319341	7.18011	7.36218	4.378	4.33672	156.673	186.683	12.1149	21.2974
Os12t0555000-01	Os12g0555000	root-specific OsPR10a	7.66622	5.47382	0.087995	4.19832	7.13683	0.0853967	0.0212258	47.2264	0.00862981	0.311391	7.12182	7.15184	4.2587	4.13793	183.667	140.769	13.757	15.5807
Os02t0308800-01	Os02g0308800	FAS1 domain domain containing protein.	7.74603	1.82808	0.0602086	0.873293	3.82675	0.0422173	0.0429276	69.3725	0.000208141	0.262405	3.7964	3.8571	0.84344	0.903145	16.3564	13.835	0.391971	0.242649
Os02t0733900-01	Os02g0733900	Conserved hypothetical protein.	7.85726	2.76094	0.0629256	1.64891	4.62293	0.00698444	0.0625368	66.8393	0.00861935	0.311391	4.57871	4.66715	1.65385	1.64397	39.7471	26.8129	1.9162	1.60762
Os12t0263600-01	Os12g0263600	Similar to Isoflavone reductase-like protein 1.	7.86582	3.70333	0.410487	2.50322	5.47882	0.359173	0.198733	10.2515	0.0204009	0.337695	5.33829	5.61934	2.75719	2.24924	53.756	55.2805	4.34252	3.44631
Os09t0369400-01	Os09g0369400	TREHALOSE-6-PHOSPHATE PHOSHPHATASE 7	7.94218	6.33076	0.0846928	5.01006	7.9996	0.0421048	0.073485	49.9198	0.00155594	0.278555	7.94764	8.05156	5.03984	4.98029	315.961	269.271	26.4967	31.6219
Os07t0566150-00	Os07g0566150	Hypothetical conserved gene.	8.06322	2.56523	0.288598	1.46879	4.48015	0.0562291	0.283067	14.7565	0.0354408	0.349524	4.27999	4.68031	1.50855	1.42903	32.8267	26.3808	1.83942	0.957837
Os04t0354600-01	Os04g0354600	Similar to Acyl CoA reductase-like protein.	8.16627	1.39049	0.180128	0.54142	3.5711	0.180012	0.00644406	23.7865	0.0265449	0.34461	3.57565	3.56654	0.668708	0.414132	9.4662	16.5575	0.064751	0.238755
Os06t0127100-01	Os06g0127100	DREB1C	8.20233	2.17603	0.192386	1.13519	4.17122	0.126594	0.144867	22.3176	0.00218332	0.280403	4.06879	4.27366	1.2247	1.04567	22.1199	25.9254	0.880028	1.02544
Os02t0205700-00	Os02g0205700	Hypothetical protein.	8.24461	2.95595	0.315204	1.80292	4.84637	0.00657715	0.315135	13.6549	0.0464406	0.350708	4.62354	5.0692	1.80757	1.79827	28.5222	47.4729	1.41773	3.10907
Os07t0661400-01	Os07g0661400	Conserved hypothetical protein.	8.24882	7.12279	0.0778374	5.76151	8.8057	0.068852	0.0363053	55.3093	0.00173084	0.278555	8.83137	8.78003	5.71283	5.8102	525.802	412.132	39.1276	52.1844
Os10t0521900-01	Os10g0521900	Similar to Membrane protein.	8.30207	3.18165	0.089851	2.00226	5.05573	0.0884706	0.0156893	48.0602	0.0105241	0.311391	5.06682	5.04464	2.06482	1.9397	46.2124	42.6858	2.12475	3.34737
Os03t0181100-01	Os03g0181100	OsJAZ4	8.51388	6.51933	0.301459	5.15497	8.24479	0.248175	0.171134	14.495	0.00751145	0.311391	8.12378	8.3658	5.33046	4.97948	380.322	277.552	37.2368	25.0093
Os03t0437200-01	Os03g0437200	Zinc finger, C2H2-type domain containing protein.	8.61699	2.52449	0.187207	1.41064	4.51783	0.181392	0.0462972	23.4725	0.0185534	0.331809	4.48509	4.55056	1.53891	1.28238	33.7801	28.9226	1.4502	1.33973
Os05t0495700-01	Os05g0495700	Similar to Glycerol-3-phosphate dehydrogenase.	8.68318	3.0431	0.105184	1.86014	4.97836	0.036129	0.0987842	41.925	0.00611276	0.311391	4.90851	5.04821	1.83459	1.88569	40.2814	44.2968	1.66095	3.25914
Os01t0293000-01	Os01g0293000	Similar to S-adenosylmethionine synthetase 1 (EC 2.5.1.6) (Methionine adenosyltransferase 1) (AdoMet synthetase 1) (Fragment).	8.9818	2.01132	0.0754289	0.976357	4.14336	0.0631143	0.0413049	59.3781	0.000740817	0.262405	4.11415	4.17257	1.02099	0.931728	22.9098	22.8614	0.626937	0.748731
Os02t0757100-01	Os02g0757100	Similar to Phi-1 protein.	9.03471	2.59365	0.100374	1.4533	4.62878	0.0975672	0.023571	44.7407	0.00939137	0.311391	4.61211	4.64545	1.52229	1.38431	38.5761	29.8433	1.51753	1.41742
Os02t0624350-00	Os02g0624350	Hypothetical protein.	9.05978	1.82253	0.0329329	0.828705	4.00818	0.00823548	0.0318865	136.534	0.00250409	0.289247	4.03073	3.98563	0.834528	0.822881	24.5131	18.8718	0.594559	0.499149
Os01t0768333-00	Os01g0768333	Auxin responsive SAUR protein family protein.	9.28385	1.38742	0.17101	0.51597	3.73069	0.0157005	0.170288	26.5851	0.0227132	0.341502	3.61028	3.8511	0.504868	0.527071	15.6908	17.6854	0.280072	0.141174
Os01t0864500-01	Os01g0864500	Harpin-induced 1 domain containing protein.	9.95205	4.03717	0.235895	2.70668	6.02167	0.114078	0.206477	19.8737	0.00733365	0.311391	5.87567	6.16767	2.78734	2.62601	84.9268	80.113	4.59363	4.89944
Os03t0734500-01	Os03g0734500	Conserved hypothetical protein.	10.0369	2.63205	0.162696	1.45011	4.77736	0.0294051	0.160016	28.9217	0.0177908	0.328894	4.8905	4.66421	1.47091	1.42932	54.4659	26.5928	1.65118	1.16972
Os01t0672600-01	Os01g0672600	Non-protein coding transcript.	10.1497	2.4436	0.350085	1.28901	4.63238	0.132873	0.32389	13.5059	0.0220561	0.341502	4.8614	4.40335	1.19506	1.38297	48.5355	22.3239	0.919297	1.236
Os03t0188500-01	Os03g0188500	Glutelin family protein.	10.2855	4.76008	0.137562	3.367	6.72954	0.0717014	0.117397	34.5689	0.00231329	0.280403	6.64653	6.81255	3.4177	3.3163	170.165	105.955	9.37219	7.55983
Os02t0251900-01	Os02g0251900	Similar to Tobacco rattle virus-induced protein variant 2.	10.3853	2.50793	0.0994912	1.33499	4.71146	0.0750153	0.0653544	47.9947	0.000488572	0.262405	4.66525	4.75767	1.38803	1.28194	42.6868	30.3219	1.42416	0.985275
Os02t0661100-01	Os02g0661100	TREHALOSE-6-PHOSPHATE PHOSHPHATASE 1	10.4645	2.99959	0.241831	1.75102	5.13845	0.0463306	0.237352	19.8095	0.0260079	0.343803	4.97062	5.30628	1.71826	1.78378	24.1278	83.3567	0.566936	5.33275
Os11t0644700-01	Os11g0644700	Plant disease resistance response protein family protein.	10.8678	5.33777	0.308468	3.88735	7.32935	0.199011	0.235683	15.7803	0.00448177	0.301523	7.16269	7.496	4.02807	3.74663	188.836	155.128	11.3555	9.33707
Os02t0772100-01	Os02g0772100	Conserved hypothetical protein.	11.003	1.80752	0.130853	0.772033	4.23185	0.118837	0.0547749	37.3926	0.00443625	0.301523	4.27059	4.19312	0.856063	0.688002	27.3778	24.5059	0.499213	0.490932
Os04t0571600-01	Os04g0571600	Multi antimicrobial extrusion protein MatE family protein.	11.1406	3.35412	0.136469	2.03919	5.51695	0.0584379	0.123324	36.0397	0.00437269	0.301523	5.42974	5.60415	2.08051	1.99787	57.3352	64.535	2.046	3.45639
Os01t0610050-00	Os01g0610050	Non-protein coding transcript.	11.4694	1.49656	0.204461	0.550291	4.07	0.104114	0.175967	24.3452	0.00448818	0.301523	4.19443	3.94558	0.476671	0.62391	28.5845	17.6465	0.27828	0.210145
Os06t0133500-00	Os06g0133500	Conserved hypothetical protein.	11.9566	2.35857	0.167622	1.17096	4.75069	0.165942	0.0236783	30.2019	0.0184962	0.331785	4.73395	4.76744	1.05362	1.2883	37.5016	32.9342	0.626701	1.26399
Os04t0301500-01	Os04g0301500	OsbHLH006	12.6167	4.13585	0.218721	2.69345	6.35071	0.179169	0.125448	23.6473	0.0030415	0.292601	6.262	6.43941	2.82014	2.56676	111.325	103.884	4.58935	5.2365
Os11t0645400-01	Os11g0645400	Plant disease resistance response protein family protein.	12.656	4.60477	0.390169	3.12452	6.78628	0.219191	0.322781	13.2725	0.00904594	0.311391	6.55803	7.01452	3.27951	2.96953	107.929	129.304	5.04552	5.93101
Os03t0315400-01	Os03g0315400	OsMYB2	13.0516	3.44596	0.138446	2.05953	5.76569	0.10296	0.0925546	37.8582	0.000744928	0.262405	5.70024	5.83113	2.13233	1.98673	85.1939	62.3371	2.79247	2.50876
Os10t0391400-01	Os10g0391400	OsJAZ 13	13.261	3.41912	0.173251	2.02992	5.75904	0.155459	0.0764756	30.4401	0.00509256	0.304881	5.70496	5.81312	2.13985	1.92	98.5841	57.9124	3.34756	2.10527
Os02t0540700-00	Os02g0540700	Similar to Arm repeat-containing protein.	14.1738	2.66142	0.235031	1.36479	5.18994	0.0711195	0.224013	23.0164	0.0155547	0.321409	5.03154	5.34834	1.3145	1.41508	49.8573	45.4026	1.07701	1.14448
Os06t0683400-02	Os06g0683400	Similar to EF-hand Ca2+-binding protein CCD1.	14.2586	5.05132	0.0985273	3.48593	7.31969	0.0821836	0.0543458	55.028	0.000814954	0.263485	7.28126	7.35811	3.54404	3.42781	230.865	172.49	8.63976	9.13373
Os03t0820400-01	Os03g0820400	Similar to ZPT2-13.	15.0724	2.55383	0.184018	1.26046	5.17431	0.0385342	0.179938	30.0787	0.0158123	0.322539	5.04707	5.30154	1.23322	1.28771	54.7475	44.0998	1.11665	0.909835
Os07t0429700-01	Os07g0429700	Similar to Thionin-like peptide.	15.9789	6.48324	0.50351	4.78539	8.78349	0.493786	0.0984786	11.2295	0.0474583	0.350708	8.71385	8.85312	5.13455	4.43623	507.381	455.37	26.4288	20.1395
Os12t0150200-01	Os12g0150200	Similar to Cytochrome P450 CYP94C20.	16.1275	2.57728	0.206518	1.26005	5.2715	0.159126	0.131639	27.4699	0.00158557	0.278555	5.17842	5.36458	1.37257	1.14753	52.0022	56.6601	1.00829	1.2374
Os10t0485400-01	Os10g0485400	Hypothetical gene.	17.1722	1.40495	0.501258	0.435057	4.53706	0.321731	0.384381	11.5731	0.00823602	0.311391	4.80886	4.26526	0.207559	0.662555	46.6804	20.4239	0.078854	0.158682
Os02t0677300-02	Os02g0677300	OsDREB1G	17.3163	2.83323	0.12836	1.4442	5.55826	0.124077	0.0328825	45.3267	0.00851884	0.311391	5.53501	5.58151	1.53193	1.35646	76.2487	58.4528	1.4677	1.32612
Os11t0151400-01	Os11g0151400	Cytochrome P450 family protein.	17.7524	3.48176	0.294312	1.9782	6.12814	0.201433	0.214579	19.9411	0.00255243	0.290608	5.97641	6.27987	2.12063	1.83576	88.1313	110.551	2.17247	3.17182
Os08t0482600-01	Os08g0482600	Cupredoxin domain containing protein.	19.5718	5.09134	0.225885	3.37953	7.67023	0.222142	0.0409504	26.8631	0.0192234	0.335052	7.64127	7.69919	3.53661	3.22245	283.037	259.979	8.42983	10.3208
Os01t0952900-01	Os01g0952900	Conserved hypothetical protein.	19.9807	2.47914	0.116422	1.12803	5.44856	0.0772098	0.0871361	52.4829	0.00039885	0.262405	5.51018	5.38695	1.18262	1.07343	52.4239	46.8249	0.454231	0.58752
Os01t0186900-01	Os01g0186900	Similar to cDNA clone:001-117-G12, full insert sequence.	21.1221	2.04195	0.0654163	0.801501	5.20218	0.0448101	0.0476587	95.1368	0.00011377	0.262405	5.23588	5.16848	0.769816	0.833187	53.9429	49.2637	0.352283	0.708709
Os03t0741100-01	Os03g0741100	OsbHLH148	21.3213	4.64629	0.11011	2.93675	7.35098	0.0289855	0.106227	56.6944	0.00639875	0.311391	7.27586	7.42609	2.91626	2.95725	233.257	180.375	5.04537	6.08458
Os01t0597600-01	Os01g0597600	OsATL15	22.5344	4.33755	0.195201	2.638	7.13206	0.134814	0.141168	32.5591	0.000953325	0.263485	7.03224	7.23188	2.73333	2.54267	191.358	186.651	4.09366	5.30507
Os01t0186950-00	Os01g0186950	Hypothetical protein.	26.8435	3.15536	0.320131	1.57499	6.32149	0.018014	0.319623	20.9682	0.029794	0.348991	6.09548	6.5475	1.58773	1.56225	88.1536	138.282	1.03199	2.25948
Os08t0474000-01	Os08g0474000	ETHYLENE RESPONSE FACTOR 104	33.7238	2.344	0.15309	0.916861	5.99255	0.00239539	0.153071	46.8883	0.013551	0.31506	6.10079	5.88432	0.918554	0.915167	107.588	82.6273	0.496804	0.833158
Os09t0522000-01	Os09g0522000	DREB1B	35.8376	3.57198	0.433353	1.82559	6.98899	0.343749	0.263878	16.8503	0.00461285	0.301863	7.17558	6.8024	2.06866	1.58252	284.672	111.126	3.16354	1.23376
Os07t0122000-01	Os07g0122000	Protein of unknown function DUF1719, Oryza sativa family protein.	67.8919	1.9387	0.0873231	0.56517	6.65034	0.0836067	0.0252042	98.5504	0.00295416	0.291088	6.66816	6.63252	0.624288	0.506051	130.67	142.397	0.121235	0.167631
Os07t0162450-01	Os07g0162450	Protein of unknown function DUF3778 domain containing protein.	77.7358	1.55316	0.222389	0.3631	6.64361	0.0720602	0.210391	39.9389	0.00721855	0.311391	6.79238	6.49484	0.312146	0.414054	177.443	125.874	0.07716	0.103482
